# Supplementary material for: Colonizing the clinic: tracking bacterial succession and longitudinal dynamics in five new hospital departments over an entire year
Source: Microbiol Spectr. 2025 Nov 11;13(12):e02178-25. doi: 10.1128/spectrum.02178-25 (PMC12671206; doi:10.1128/spectrum.02178-25)
Supplement: Supplemental tables — Tables S1 to S7. [file spectrum.02178-25-s0002.xlsx]

## Sheet: Overview
Overview
									Abbreviations:
Supplementary table 1: Sample information									Ambulatory Care Unit	Amb
									General and visceral surger	Gen_Surg
Supplementary table 2: MaAsLin2 alpha diversity									Intensive care unit	ICU
									Thorax surgery	Thx
Supplementary table 3: MaAsLin2 beta diversity									Transplant surgery	Trans
									all five departments grouped together	all5dep
Supplementary table 4: Differential abundance test - MaAsLin2: Key taxa
Supplementary table 5: Sample classification metric
Supplementary Table 6: Volatility plots metric
Supplementary Table 7: Cultivation data of contact plates

## Sheet: Supplementary Table 1
Supplementary table 1: Sample information
TOTAL: All 5 departments	t0	t1	t2	t3	t4	t5	t6	TOTAL
included	155	162	169	159	133	149	139	1066
not collected	9	10	8	22	21	19	11	100
removed after decontam/normalization	20	47	35	24	50	37	55	270
TOTAL: Sample types included in analysis	Amb	Gen_Surg	ICU	Thx	Trans	TOTAL
PMA included in analysis	37	60	80	78	54	309
Non_PMA included in analysis	100	175	178	179	125	757
Sample number per department	137	235	258	257	179	1066
Summary Ambulant Surgery	t0	t1	t2	t3	t4	t5	t6	total
included	38	11	22	21	10	25	10	137
not collected	6	4	5	15	13	13	11	67
removed after decontam/normalization	8	36	23	14	27	12	29	149
Summary General Surgery	t0	t1	t2	t3	t4	t5	t6	total
included	21	32	36	35	35	39	37	235
not collected	2	6	2	0	0	0	0	10
removed after decontam/normalization	5	8	4	4	4	0	2	27
Summary ICU	t0	t1	t2	t3	t4	t5	t6	total
included	39	38	39	34	30	39	39	258
not collected	0	0	0	5	8	0	0	13
removed after decontam/normalization	0	1	0	0	1	0	0	2
Summary Thorax Surgery	t0	t1	t2	t3	t4	t5	t6	total
included	23	45	41	35	38	37	38	257
not collected	0	0	0	1	0	0	0	1
removed after decontam/normalization	3	0	1	2	0	1	0	7
Summary Transplant Surgery	t0	t1	t2	t3	t4	t5	t6	total
included	34	36	31	34	20	9	15	179
not collected	1	0	1	1	0	6	0	9
removed after decontam/normalization	4	3	7	4	19	24	24	85
Ambulant surgery
	Sampling date	Room number	Sample location	Sample name	Sample status		Sample Location	t0	t1	t2	t3	t4	t5	t6	total
1	t0 (28.9.2017)	D-026	Sink	Amb_001			Bed frame	4	4	4	4	4	4	4	28
2	t0 (28.9.2017)	D-026	Sink PMA	Amb_002			Bed frame PMA	4	4	4	4	4	4	4	28
3	t0 (28.9.2017)	D-026	OP lamp	Amb_003			Bed remote control	1	1	1	1	1	1	1	7
4	t0 (28.9.2017)	D-026	OP lamp PMA	Amb_004			Bed remote control PMA	1	1	1	1	1	1	1	7
5	t0 (28.9.2017)	D-026	Computer workstation	Amb_005			Bedside table	1	1	1	1	1	1	1	7
6	t0 (28.9.2017)	D-026	Floor	Amb_006			Computer workstation	3	3	3	3	3	3	3	21
7	t0 (28.9.2017)	D-026	Medical workstation	Amb_007			Door handle	4	4	4	4	4	4	4	28
8	t0 (28.9.2017)	D-026	Medical workstation	Amb_008			Floor	5	5	5	5	5	5	5	35
9	t0 (28.9.2017)	D-026	Bed frame	Amb_009			Lightbar above bed	3	3	3	3	3	3	3	21
10	t0 (28.9.2017)	D-026	Bed frame PMA	Amb_010			Lightbar above bed PMA	3	3	3	3	3	3	3	21
11	t0 (28.9.2017)	D-026	Door handle	Amb_011			Medical workstation	5	5	5	5	5	5	5	35
12	t0 (28.9.2017)	D-027	Sink	Amb_012			OP lamp	2	2	2	2	2	2	2	14
13	t0 (28.9.2017)	D-027	Sink PMA	Amb_013			OP lamp PMA	2	2	2	2	2	2	2	14
14	t0 (28.9.2017)	D-027	OP lamp	Amb_014			Patienc care station	1	1	1	1	1	1	1	7
15	t0 (28.9.2017)	D-027	OP lamp PMA	Amb_015			Sink	4	4	4	4	4	4	4	28
16	t0 (28.9.2017)	D-027	Computer workstation	Amb_016			Sink PMA	4	4	4	4	4	4	4	28
17	t0 (28.9.2017)	D-027	Floor	Amb_017			Sitting bench	1	1	1	1	1	1	1	7
18	t0 (28.9.2017)	D-027	Medical workstation	Amb_018			Toilet flush button	1	1	1	1	1	1	1	7
19	t0 (28.9.2017)	D-027	Medical workstation	Amb_019			Toilet flush button PMA	1	1	1	1	1	1	1	7
20	t0 (28.9.2017)	D-027	Bed frame	Amb_020
21	t0 (28.9.2017)	D-027	Bed frame PMA	Amb_021			Summary Ambulant Surgery	Bed frame	Bed frame PMA	Bed remote control	Bed remote control PMA	Bedside table	Computer workstation	Door handle	Floor	Lightbar above bed	Lightbar above bed PMA	Medical workstation	OP lamp	OP lamp PMA	Patienc care station	Sink	Sink PMA	Sitting bench	Toilet flush button	Toilet flush button PMA
22	t0 (28.9.2017)	D-027	Door handle	Amb_022			included	8	8	4	5	4	9	10	17	12	12	9	4	5	3	14	7	3	3	0
23	t0 (28.9.2017)	D-029	Sink	Amb_023			not collected	12	12	0	0	0	4	4	4	0	0	11	4	4	0	5	4	0	0	1
24	t0 (28.9.2017)	D-029	Sink PMA	Amb_024			removed after decontam/normalization	8	8	3	2	3	8	14	14	9	9	15	6	5	4	9	17	4	4	7
25	t0 (28.9.2017)	D-029	Lightbar above bed	Amb_025			total	28	28	7	7	7	21	28	35	21	21	35	14	14	7	28	28	7	7	8
26	t0 (28.9.2017)	D-029	Lightbar above bed PMA	Amb_026
27	t0 (28.9.2017)	D-029	Computer workstation	Amb_027
28	t0 (28.9.2017)	D-029	Floor	Amb_028
29	t0 (28.9.2017)	D-029	Patienc care station	Amb_029
30	t0 (28.9.2017)	D-029	Medical workstation	Amb_030
31	t0 (28.9.2017)	D-029	Bed frame	Amb_031
32	t0 (28.9.2017)	D-029	Bed frame PMA	Amb_032
33	t0 (28.9.2017)	D-029	Door handle	Amb_033
34	t0 (28.9.2017)	D-029	Bed remote control	Amb_034
35	t0 (28.9.2017)	D-029	Bed remote control PMA	Amb_035
36	t0 (28.9.2017)	D-036	Bed frame	Amb_036
37	t0 (28.9.2017)	D-036	Bed frame PMA	Amb_037
38	t0 (28.9.2017)	D-036	Floor	Amb_038
39	t0 (28.9.2017)	D-036	Lightbar above bed	Amb_039
40	t0 (28.9.2017)	D-036	Lightbar above bed PMA	Amb_040
41	t0 (28.9.2017)	D-036	Bedside table	Amb_041
42	t0 (28.9.2017)	D-033	Sink	Amb_042
43	t0 (28.9.2017)	D-033	Sink PMA	Amb_043
44	t0 (28.9.2017)	D-033	Lightbar above bed	Amb_044
45	t0 (28.9.2017)	D-033	Lightbar above bed PMA	Amb_045
46	t0 (28.9.2017)	D-033	Floor	Amb_046
47	t0 (28.9.2017)	D-033	Sitting bench	Amb_047
48	t0 (28.9.2017)	D-033	Toilet flush button	Amb_048
49	t0 (28.9.2017)	D-033	Toilet flush button PMA	Amb_049
50	t0 (28.9.2017)	D-033	Door handle	Amb_050
51	t1 (9.10.2017)	D-026	Sink	Amb_051
52	t1 (9.10.2017)	D-026	Sink PMA	Amb_052
53	t1 (9.10.2017)	D-026	OP lamp	Amb_053
54	t1 (9.10.2017)	D-026	OP lamp PMA	Amb_054
55	t1 (9.10.2017)	D-026	Computer workstation	Amb_055
56	t1 (9.10.2017)	D-026	Floor	Amb_056
57	t1 (9.10.2017)	D-026	Medical workstation	Amb_057
58	t1 (9.10.2017)	D-026	Medical workstation	Amb_058
59	t1 (9.10.2017)	D-026	Bed frame	Amb_059
60	t1 (9.10.2017)	D-026	Bed frame PMA	Amb_060
61	t1 (9.10.2017)	D-026	Door handle	Amb_061
62	t1 (9.10.2017)	D-027	Sink	Amb_063
63	t1 (9.10.2017)	D-027	Sink PMA	Amb_064
64	t1 (9.10.2017)	D-027	OP lamp	Amb_065
65	t1 (9.10.2017)	D-027	OP lamp PMA	Amb_066
66	t1 (9.10.2017)	D-027	Computer workstation	Amb_067
67	t1 (9.10.2017)	D-027	Floor	Amb_068
68	t1 (9.10.2017)	D-027	Medical workstation	Amb_069
69	t1 (9.10.2017)	D-027	Medical workstation	Amb_070
70	t1 (9.10.2017)	D-027	Bed frame	Amb_071
71	t1 (9.10.2017)	D-027	Bed frame PMA	Amb_072
72	t1 (9.10.2017)	D-027	Door handle	Amb_073
73	t1 (9.10.2017)	D-029	Sink	Amb_074
74	t1 (9.10.2017)	D-029	Sink PMA	Amb_075
75	t1 (9.10.2017)	D-029	Lightbar above bed	Amb_076
76	t1 (9.10.2017)	D-029	Lightbar above bed PMA	Amb_077
77	t1 (9.10.2017)	D-029	Computer workstation	Amb_078
78	t1 (9.10.2017)	D-029	Floor	Amb_079
79	t1 (9.10.2017)	D-029	Patienc care station	Amb_080
80	t1 (9.10.2017)	D-029	Medical workstation	Amb_081
81	t1 (9.10.2017)	D-029	Bed frame	Amb_082
82	t1 (9.10.2017)	D-029	Bed frame PMA	Amb_083
83	t1 (9.10.2017)	D-029	Door handle	Amb_084
84	t1 (9.10.2017)	D-029	Bed remote control	Amb_085
85	t1 (9.10.2017)	D-029	Bed remote control PMA	Amb_086
86	t1 (9.10.2017)	D-036	Bed frame	Amb_087
87	t1 (9.10.2017)	D-036	Bed frame PMA	Amb_088
88	t1 (9.10.2017)	D-036	Floor	Amb_089
89	t1 (9.10.2017)	D-036	Lightbar above bed	Amb_090
90	t1 (9.10.2017)	D-036	Lightbar above bed PMA	Amb_091
91	t1 (9.10.2017)	D-036	Bedside table	Amb_092
92	t1 (9.10.2017)	D-033	Sink	Amb_093
93	t1 (9.10.2017)	D-033	Sink PMA	Amb_094
94	t1 (9.10.2017)	D-033	Lightbar above bed	Amb_095
95	t1 (9.10.2017)	D-033	Lightbar above bed PMA	Amb_096
96	t1 (9.10.2017)	D-033	Floor	Amb_097
97	t1 (9.10.2017)	D-033	Sitting bench	Amb_098
98	t1 (9.10.2017)	D-033	Toilet flush button	Amb_099
99	t1 (9.10.2017)	D-033	Toilet flush button PMA	Amb_100
100	t1 (9.10.2017)	D-033	Door handle	Amb_101
101	t2 (16.10.2017)	D-026	Sink	Amb_103
102	t2 (16.10.2017)	D-026	Sink PMA	Amb_104
103	t2 (16.10.2017)	D-026	OP lamp	Amb_105
104	t2 (16.10.2017)	D-026	OP lamp PMA	Amb_106
105	t2 (16.10.2017)	D-026	Computer workstation	Amb_107
106	t2 (16.10.2017)	D-026	Floor	Amb_108
107	t2 (16.10.2017)	D-026	Medical workstation	Amb_109
108	t2 (16.10.2017)	D-026	Medical workstation	Amb_110
109	t2 (16.10.2017)	D-026	Bed frame	Amb_111
110	t2 (16.10.2017)	D-026	Bed frame PMA	Amb_112
111	t2 (16.10.2017)	D-026	Door handle	Amb_113
112	t2 (16.10.2017)	D-027	Sink	Amb_114
113	t2 (16.10.2017)	D-027	Sink PMA	Amb_115
114	t2 (16.10.2017)	D-027	OP lamp	Amb_116
115	t2 (16.10.2017)	D-027	OP lamp PMA	Amb_117
116	t2 (16.10.2017)	D-027	Computer workstation	Amb_118
117	t2 (16.10.2017)	D-027	Floor	Amb_119
118	t2 (16.10.2017)	D-027	Medical workstation	Amb_120
119	t2 (16.10.2017)	D-027	Medical workstation	Amb_121
120	t2 (16.10.2017)	D-027	Bed frame	Amb_122
121	t2 (16.10.2017)	D-027	Bed frame PMA	Amb_123
122	t2 (16.10.2017)	D-027	Door handle	Amb_124
123	t2 (16.10.2017)	D-029	Sink	Amb_125
124	t2 (16.10.2017)	D-029	Sink PMA	Amb_126
125	t2 (16.10.2017)	D-029	Lightbar above bed	Amb_127
126	t2 (16.10.2017)	D-029	Lightbar above bed PMA	Amb_128
127	t2 (16.10.2017)	D-029	Computer workstation	Amb_129
128	t2 (16.10.2017)	D-029	Floor	Amb_130
129	t2 (16.10.2017)	D-029	Patienc care station	Amb_131
130	t2 (16.10.2017)	D-029	Medical workstation	Amb_132
131	t2 (16.10.2017)	D-029	Bed frame	Amb_133
132	t2 (16.10.2017)	D-029	Bed frame PMA	Amb_134
133	t2 (16.10.2017)	D-029	Door handle	Amb_135
134	t2 (16.10.2017)	D-029	Bed remote control	Amb_136
135	t2 (16.10.2017)	D-029	Bed remote control PMA	Amb_137
136	t2 (16.10.2017)	D-036	Bed frame	Amb_138
137	t2 (16.10.2017)	D-036	Bed frame PMA	Amb_139
138	t2 (16.10.2017)	D-036	Floor	Amb_140
139	t2 (16.10.2017)	D-036	Lightbar above bed	Amb_141
140	t2 (16.10.2017)	D-036	Lightbar above bed PMA	Amb_142
141	t2 (16.10.2017)	D-036	Bedside table	Amb_143
142	t2 (16.10.2017)	D-033	Sink	Amb_144
143	t2 (16.10.2017)	D-033	Sink PMA	Amb_145
144	t2 (16.10.2017)	D-033	Lightbar above bed	Amb_146
145	t2 (16.10.2017)	D-033	Lightbar above bed PMA	Amb_147
146	t2 (16.10.2017)	D-033	Floor	Amb_148
147	t2 (16.10.2017)	D-033	Sitting bench	Amb_149
148	t2 (16.10.2017)	D-033	Toilet flush button	Amb_150
149	t2 (16.10.2017)	D-033	Toilet flush button PMA	Amb_151
150	t2 (16.10.2017)	D-033	Door handle	Amb_152
151	t3 (13.11.2017)	D-026	Sink	Amb_154
152	t3 (13.11.2017)	D-026	Sink PMA	Amb_155
153	t3 (13.11.2017)	D-026	OP lamp	Amb_156
154	t3 (13.11.2017)	D-026	OP lamp PMA	Amb_157
155	t3 (13.11.2017)	D-026	Computer workstation	Amb_158
156	t3 (13.11.2017)	D-026	Floor	Amb_159
157	t3 (13.11.2017)	D-026	Medical workstation	Amb_160
158	t3 (13.11.2017)	D-026	Medical workstation	Amb_161
159	t3 (13.11.2017)	D-026	Bed frame	Amb_162
160	t3 (13.11.2017)	D-026	Bed frame PMA	Amb_163
161	t3 (13.11.2017)	D-026	Door handle	Amb_164
162	t3 (13.11.2017)	D-027	Sink	Amb_165
163	t3 (13.11.2017)	D-027	Sink PMA	Amb_166
164	t3 (13.11.2017)	D-027	OP lamp	Amb_167
165	t3 (13.11.2017)	D-027	OP lamp PMA	Amb_168
166	t3 (13.11.2017)	D-027	Computer workstation	Amb_169
167	t3 (13.11.2017)	D-027	Floor	Amb_170
168	t3 (13.11.2017)	D-027	Medical workstation	Amb_171
169	t3 (13.11.2017)	D-027	Medical workstation	Amb_172
170	t3 (13.11.2017)	D-027	Bed frame	Amb_173
171	t3 (13.11.2017)	D-027	Bed frame PMA	Amb_174
172	t3 (13.11.2017)	D-027	Door handle	Amb_175
173	t3 (13.11.2017)	D-029	Sink	Amb_176
174	t3 (13.11.2017)	D-029	Sink PMA	Amb_177
175	t3 (13.11.2017)	D-029	Lightbar above bed	Amb_178
176	t3 (13.11.2017)	D-029	Lightbar above bed PMA	Amb_179
177	t3 (13.11.2017)	D-029	Computer workstation	Amb_180
178	t3 (13.11.2017)	D-029	Floor	Amb_181
179	t3 (13.11.2017)	D-029	Patienc care station	Amb_182
180	t3 (13.11.2017)	D-029	Medical workstation	Amb_183
181	t3 (13.11.2017)	D-029	Bed frame	Amb_184
182	t3 (13.11.2017)	D-029	Bed frame PMA	Amb_185
183	t3 (13.11.2017)	D-029	Door handle	Amb_186
184	t3 (13.11.2017)	D-029	Bed remote control	Amb_187
185	t3 (13.11.2017)	D-029	Bed remote control PMA	Amb_188
186	t3 (13.11.2017)	D-036	Bed frame	Amb_189
187	t3 (13.11.2017)	D-036	Bed frame PMA	Amb_190
188	t3 (13.11.2017)	D-036	Floor	Amb_191
189	t3 (13.11.2017)	D-036	Lightbar above bed	Amb_192
190	t3 (13.11.2017)	D-036	Lightbar above bed PMA	Amb_193
191	t3 (13.11.2017)	D-036	Bedside table	Amb_194
192	t3 (13.11.2017)	D-033	Sink	Amb_195
193	t3 (13.11.2017)	D-033	Sink PMA	Amb_196
194	t3 (13.11.2017)	D-033	Lightbar above bed	Amb_197
195	t3 (13.11.2017)	D-033	Lightbar above bed PMA	Amb_198
196	t3 (13.11.2017)	D-033	Floor	Amb_199
197	t3 (13.11.2017)	D-033	Sitting bench	Amb_200
198	t3 (13.11.2017)	D-033	Toilet flush button	Amb_201
199	t3 (13.11.2017)	D-033	Toilet flush button PMA	Amb_202
200	t3 (13.11.2017)	D-033	Door handle	Amb_203
201	t4 (02.01.2018)	D-026	Sink	Amb_205
202	t4 (02.01.2018)	D-026	Sink PMA	Amb_206
203	t4 (02.01.2018)	D-026	OP lamp	Amb_207
204	t4 (02.01.2018)	D-026	OP lamp PMA	Amb_208
205	t4 (02.01.2018)	D-026	Computer workstation	Amb_209
206	t4 (02.01.2018)	D-026	Floor	Amb_210
207	t4 (02.01.2018)	D-026	Medical workstation	Amb_211
208	t4 (02.01.2018)	D-026	Medical workstation	Amb_212
209	t4 (02.01.2018)	D-026	Bed frame	Amb_213
210	t4 (02.01.2018)	D-026	Bed frame PMA	Amb_214
211	t4 (02.01.2018)	D-026	Door handle	Amb_215
212	t4 (02.01.2018)	D-027	Sink	Amb_216
213	t4 (02.01.2018)	D-027	Sink PMA	Amb_217
214	t4 (02.01.2018)	D-027	OP lamp	Amb_218
215	t4 (02.01.2018)	D-027	OP lamp PMA	Amb_219
216	t4 (02.01.2018)	D-027	Computer workstation	Amb_220
217	t4 (02.01.2018)	D-027	Floor	Amb_221
218	t4 (02.01.2018)	D-027	Medical workstation	Amb_222
219	t4 (02.01.2018)	D-027	Medical workstation	Amb_223
220	t4 (02.01.2018)	D-027	Bed frame	Amb_224
221	t4 (02.01.2018)	D-027	Bed frame PMA	Amb_225
222	t4 (02.01.2018)	D-027	Door handle	Amb_226
223	t4 (02.01.2018)	D-029	Sink	Amb_227
224	t4 (02.01.2018)	D-029	Sink PMA	Amb_228
225	t4 (02.01.2018)	D-029	Lightbar above bed	Amb_229
226	t4 (02.01.2018)	D-029	Lightbar above bed PMA	Amb_230
227	t4 (02.01.2018)	D-029	Computer workstation	Amb_231
228	t4 (02.01.2018)	D-029	Floor	Amb_232
229	t4 (02.01.2018)	D-029	Patienc care station	Amb_233
230	t4 (02.01.2018)	D-029	Medical workstation	Amb_234
231	t4 (02.01.2018)	D-029	Bed frame	Amb_235
232	t4 (02.01.2018)	D-029	Bed frame PMA	Amb_236
233	t4 (02.01.2018)	D-029	Door handle	Amb_237
234	t4 (02.01.2018)	D-029	Bed remote control	Amb_238
235	t4 (02.01.2018)	D-029	Bed remote control PMA	Amb_239
236	t4 (02.01.2018)	D-036	Bed frame	Amb_240
237	t4 (02.01.2018)	D-036	Bed frame PMA	Amb_241
238	t4 (02.01.2018)	D-036	Floor	Amb_242
239	t4 (02.01.2018)	D-036	Lightbar above bed	Amb_243
240	t4 (02.01.2018)	D-036	Lightbar above bed PMA	Amb_244
241	t4 (02.01.2018)	D-036	Bedside table	Amb_245
242	t4 (02.01.2018)	D-033	Sink	Amb_246
243	t4 (02.01.2018)	D-033	Sink PMA	Amb_247
244	t4 (02.01.2018)	D-033	Lightbar above bed	Amb_248
245	t4 (02.01.2018)	D-033	Lightbar above bed PMA	Amb_249
246	t4 (02.01.2018)	D-033	Floor	Amb_250
247	t4 (02.01.2018)	D-033	Sitting bench	Amb_251
248	t4 (02.01.2018)	D-033	Toilet flush button	Amb_252
249	t4 (02.01.2018)	D-033	Toilet flush button PMA	Amb_253
250	t4 (02.01.2018)	D-033	Door handle	Amb_254
251	t5 (09.04.2018)	D-026	Sink	Amb_256
252	t5 (09.04.2018)	D-026	Sink PMA	Amb_257
253	t5 (09.04.2018)	D-026	OP lamp	Amb_258
254	t5 (09.04.2018)	D-026	OP lamp PMA	Amb_259
255	t5 (09.04.2018)	D-026	Computer workstation	Amb_260
256	t5 (09.04.2018)	D-026	Floor	Amb_261
257	t5 (09.04.2018)	D-026	Medical workstation	Amb_262
258	t5 (09.04.2018)	D-026	Medical workstation	Amb_263
259	t5 (09.04.2018)	D-026	Bed frame	Amb_264
260	t5 (09.04.2018)	D-026	Bed frame PMA	Amb_265
261	t5 (09.04.2018)	D-026	Door handle	Amb_266
262	t5 (09.04.2018)	D-027	Sink	Amb_267
263	t5 (09.04.2018)	D-027	Sink PMA	Amb_268
264	t5 (09.04.2018)	D-027	OP lamp	Amb_269
265	t5 (09.04.2018)	D-027	OP lamp PMA	Amb_270
266	t5 (09.04.2018)	D-027	Computer workstation	Amb_271
267	t5 (09.04.2018)	D-027	Floor	Amb_272
268	t5 (09.04.2018)	D-027	Medical workstation	Amb_273
269	t5 (09.04.2018)	D-027	Medical workstation	Amb_274
270	t5 (09.04.2018)	D-027	Bed frame	Amb_275
271	t5 (09.04.2018)	D-027	Bed frame PMA	Amb_276
272	t5 (09.04.2018)	D-027	Door handle	Amb_277
273	t5 (09.04.2018)	D-029	Sink	Amb_278
274	t5 (09.04.2018)	D-029	Sink PMA	Amb_279
275	t5 (09.04.2018)	D-029	Lightbar above bed	Amb_280
276	t5 (09.04.2018)	D-029	Lightbar above bed PMA	Amb_281
277	t5 (09.04.2018)	D-029	Computer workstation	Amb_282
278	t5 (09.04.2018)	D-029	Floor	Amb_283
279	t5 (09.04.2018)	D-029	Patienc care station	Amb_284
280	t5 (09.04.2018)	D-029	Medical workstation	Amb_285
281	t5 (09.04.2018)	D-029	Bed frame	Amb_286
282	t5 (09.04.2018)	D-029	Bed frame PMA	Amb_287
283	t5 (09.04.2018)	D-029	Door handle	Amb_288
284	t5 (09.04.2018)	D-029	Bed remote control	Amb_289
285	t5 (09.04.2018)	D-029	Bed remote control PMA	Amb_290
286	t5 (09.04.2018)	D-036	Bed frame	Amb_291
287	t5 (09.04.2018)	D-036	Bed frame PMA	Amb_292
288	t5 (09.04.2018)	D-036	Floor	Amb_293
289	t5 (09.04.2018)	D-036	Lightbar above bed	Amb_294
290	t5 (09.04.2018)	D-036	Lightbar above bed PMA	Amb_295
291	t5 (09.04.2018)	D-036	Bedside table	Amb_296
292	t5 (09.04.2018)	D-033	Sink	Amb_297
293	t5 (09.04.2018)	D-033	Sink PMA	Amb_298
294	t5 (09.04.2018)	D-033	Lightbar above bed	Amb_299
295	t5 (09.04.2018)	D-033	Lightbar above bed PMA	Amb_300
296	t5 (09.04.2018)	D-033	Floor	Amb_301
297	t5 (09.04.2018)	D-033	Sitting bench	Amb_302
298	t5 (09.04.2018)	D-033	Toilet flush button	Amb_303
299	t5 (09.04.2018)	D-033	Toilet flush button PMA	Amb_304
300	t5 (09.04.2018)	D-033	Door handle	Amb_305
301	t6 (08.10.2018)	D-026	Sink	Amb_307
302	t6 (08.10.2018)	D-026	Sink PMA	Amb_308
303	t6 (08.10.2018)	D-026	OP lamp	Amb_309
304	t6 (08.10.2018)	D-026	OP lamp PMA	Amb_310
305	t6 (08.10.2018)	D-026	Computer workstation	Amb_311
306	t6 (08.10.2018)	D-026	Floor	Amb_312
307	t6 (08.10.2018)	D-026	Medical workstation	Amb_313
308	t6 (08.10.2018)	D-026	Medical workstation	Amb_314
309	t6 (08.10.2018)	D-026	Bed frame	Amb_315
310	t6 (08.10.2018)	D-026	Bed frame PMA	Amb_316
311	t6 (08.10.2018)	D-026	Door handle	Amb_317
312	t6 (08.10.2018)	D-027	Sink	Amb_318
313	t6 (08.10.2018)	D-027	Sink PMA	Amb_319
314	t6 (08.10.2018)	D-027	OP lamp	Amb_320
315	t6 (08.10.2018)	D-027	OP lamp PMA	Amb_321
316	t6 (08.10.2018)	D-027	Computer workstation	Amb_322
317	t6 (08.10.2018)	D-027	Floor	Amb_323
318	t6 (08.10.2018)	D-027	Medical workstation	Amb_324
319	t6 (08.10.2018)	D-027	Medical workstation	Amb_325
320	t6 (08.10.2018)	D-027	Bed frame	Amb_326
321	t6 (08.10.2018)	D-027	Bed frame PMA	Amb_327
322	t6 (08.10.2018)	D-027	Door handle	Amb_328
323	t6 (08.10.2018)	D-029	Sink	Amb_329
324	t6 (08.10.2018)	D-029	Sink PMA	Amb_330
325	t6 (08.10.2018)	D-029	Lightbar above bed	Amb_331
326	t6 (08.10.2018)	D-029	Lightbar above bed PMA	Amb_332
327	t6 (08.10.2018)	D-029	Computer workstation	Amb_333
328	t6 (08.10.2018)	D-029	Floor	Amb_334
329	t6 (08.10.2018)	D-029	Patienc care station	Amb_335
330	t6 (08.10.2018)	D-029	Medical workstation	Amb_336
331	t6 (08.10.2018)	D-029	Bed frame	Amb_337
332	t6 (08.10.2018)	D-029	Bed frame PMA	Amb_338
333	t6 (08.10.2018)	D-029	Door handle	Amb_339
334	t6 (08.10.2018)	D-029	Bed remote control	Amb_340
335	t6 (08.10.2018)	D-029	Bed remote control PMA	Amb_341
336	t6 (08.10.2018)	D-036	Bed frame	Amb_342
337	t6 (08.10.2018)	D-036	Bed frame PMA	Amb_343
338	t6 (08.10.2018)	D-036	Floor	Amb_344
339	t6 (08.10.2018)	D-036	Lightbar above bed	Amb_345
340	t6 (08.10.2018)	D-036	Lightbar above bed PMA	Amb_346
341	t6 (08.10.2018)	D-036	Bedside table	Amb_347
342	t6 (08.10.2018)	D-033	Sink	Amb_348
343	t6 (08.10.2018)	D-033	Sink PMA	Amb_349
344	t6 (08.10.2018)	D-033	Lightbar above bed	Amb_350
345	t6 (08.10.2018)	D-033	Lightbar above bed PMA	Amb_351
346	t6 (08.10.2018)	D-033	Floor	Amb_352
347	t6 (08.10.2018)	D-033	Sitting bench	Amb_353
348	t6 (08.10.2018)	D-033	Toilet flush button	Amb_354
349	t6 (08.10.2018)	D-033	Toilet flush button PMA	Amb_355
350	t6 (08.10.2018)	D-033	Door handle	Amb_356
General Surgery
	Sampling date	Room number	Sample location	Sample name	Sample status		Summary General Surgery	t0	t1	t2	t3	t4	t5	t6	total
1	t0 (6.6.2017)	05-D-038	Lightbar above bed	Gen_Surg_001			included	21	32	36	35	35	39	37	235
2	t0 (6.6.2017)	05-D-038	Lightbar above bed PMA	Gen_Surg_002			not collected	2	6	2	0	0	0	0	10
3	t0 (6.6.2017)	05-D-038	Medical workstation	Gen_Surg_003			removed after decontam/normalization	5	8	4	4	4	0	2	27
4	t0 (6.6.2017)	05-D-038	Sink	Gen_Surg_004			Wipe	3	4	4	3	3	3	3	23
5	t0 (6.6.2017)	05-D-038	Sink PMA	Gen_Surg_005			PMA treatment	9	14	13	12	12	12	12	84
6	t0 (6.6.2017)	05-D-038	Toilet flush button	Gen_Surg_006
7	t0 (6.6.2017)	05-D-038	Toilet PMA	Gen_Surg_007			Sample Location	t0	t1	t2	t3	t4	t5	t6	total
8	t0 (6.6.2017)	05-D-038	Floor	Gen_Surg_008			Bed remote control	0	4	3	3	3	3	3	19
9	t0 (6.6.2017)	05-D-038	Door handle	Gen_Surg_009			Bed remote control PMA	0	4	3	3	3	3	3	19
10	t0 (6.6.2017)	05-D-039	Lightbar above bed	Gen_Surg_010			Bedside table	0	4	3	3	3	3	3	19
11	t0 (6.6.2017)	05-D-039	Lightbar above bed PMA	Gen_Surg_011			Door handle	3	4	4	3	3	3	3	23
12	t0 (6.6.2017)	05-D-039	Medical workstation	Gen_Surg_012			Floor	3	4	4	3	3	3	3	23
13	t0 (6.6.2017)	05-D-039	Sink	Gen_Surg_013			Lightbar above bed	3	4	4	3	3	3	3	23
14	t0 (6.6.2017)	05-D-039	Sink PMA	Gen_Surg_014			Lightbar above bed PMA	3	4	4	3	3	3	3	23
15	t0 (6.6.2017)	05-D-039	Toilet flush button	Gen_Surg_015			Medical workstation	3	3	3	3	3	3	3	21
16	t0 (6.6.2017)	05-D-039	Toilet PMA	Gen_Surg_016			Pillow	0	3	3	3	3	3	3	18
17	t0 (6.6.2017)	05-D-039	Floor	Gen_Surg_017			Sink	3	3	3	3	3	3	3	21
18	t0 (6.6.2017)	05-D-039	Door handle	Gen_Surg_018			Sink PMA	3	3	3	3	3	3	3	21
19	t0 (6.6.2017)	05-D-015	Lightbar above bed	Gen_Surg_019			Toilet flush button	3	3	3	3	3	3	3	21
20	t0 (6.6.2017)	05-D-015	Lightbar above bed PMA	Gen_Surg_020			Toilet PMA	3	3	3	3	3	3	3	21
21	t0 (6.6.2017)	05-D-015	Medical workstation	Gen_Surg_021
22	t0 (6.6.2017)	05-D-015	Sink	Gen_Surg_022			Summary ICU	Bed remote control	Bed remote control PMA	Bedside table	Door handle	Floor	Lightbar above bed	Lightbar above bed PMA	Medical workstation	Pillow	Sink	Sink PMA	Toilet flush button	Toilet PMA
23	t0 (6.6.2017)	05-D-015	Sink PMA	Gen_Surg_023			included	19	11	18	21	23	22	17	20	16	18	19	18	13
24	t0 (6.6.2017)	05-D-015	Toilet flush button	Gen_Surg_024			not collected	0	1	1	1	0	1	1	1	2	1	0	1	0
25	t0 (6.6.2017)	05-D-015	Toilet PMA	Gen_Surg_025			removed after decontam/normalization	0	7	0	1	0	0	5	0	0	2	2	2	8
26	t0 (6.6.2017)	05-D-015	Floor	Gen_Surg_026			total	19	19	19	23	23	23	23	21	18	21	21	21	21
27	t0 (6.6.2017)	05-D-015	Door handle	Gen_Surg_027
28	t1 (8.6.2017)	05-D-038	Floor	Gen_Surg_028
29	t1 (8.6.2017)	05-D-038	Sink	Gen_Surg_029
30	t1 (8.6.2017)	05-D-038	Sink PMA	Gen_Surg_030
31	t1 (8.6.2017)	05-D-038	Lightbar above bed	Gen_Surg_031
32	t1 (8.6.2017)	05-D-038	Lightbar above bed PMA	Gen_Surg_032
33	t1 (8.6.2017)	05-D-038	Medical workstation	Gen_Surg_033
34	t1 (8.6.2017)	05-D-038	Toilet flush button	Gen_Surg_034
35	t1 (8.6.2017)	05-D-038	Toilet PMA	Gen_Surg_035
36	t1 (8.6.2017)	05-D-038	Door handle	Gen_Surg_036
37	t1 (8.6.2017)	05-D-038	Pillow	Gen_Surg_037
38	t1 (8.6.2017)	05-D-038	Bed remote control	Gen_Surg_038
39	t1 (8.6.2017)	05-D-038	Bed remote control PMA	Gen_Surg_039
40	t1 (8.6.2017)	05-D-038	Bedside table	Gen_Surg_040
41	t1 (9.6.2017)	05-D-039	Floor	Gen_Surg_041
42	t1 (9.6.2017)	05-D-039	Sink	Gen_Surg_042
43	t1 (9.6.2017)	05-D-039	Sink PMA	Gen_Surg_043
44	t1 (9.6.2017)	05-D-039	Lightbar above bed	Gen_Surg_044
45	t1 (9.6.2017)	05-D-039	Lightbar above bed PMA	Gen_Surg_045
46	t1 (9.6.2017)	05-D-039	Medical workstation	Gen_Surg_046
47	t1 (9.6.2017)	05-D-039	Toilet flush button	Gen_Surg_047
48	t1 (9.6.2017)	05-D-039	Toilet PMA	Gen_Surg_048
49	t1 (9.6.2017)	05-D-039	Door handle	Gen_Surg_049
50	t1 (9.6.2017)	05-D-039	Pillow	Gen_Surg_050
51	t1 (9.6.2017)	05-D-039	Bed remote control	Gen_Surg_051
52	t1 (9.6.2017)	05-D-039	Bed remote control PMA	Gen_Surg_052
53	t1 (9.6.2017)	05-D-039	Bedside table	Gen_Surg_053
54	t1 (12.6.2017)	05-D-015	Floor	Gen_Surg_054
55	t1 (12.6.2017)	05-D-015	Sink	Gen_Surg_055
56	t1 (12.6.2017)	05-D-015	Sink PMA	Gen_Surg_056
57	t1 (12.6.2017)	05-D-015	Lightbar above bed	Gen_Surg_057
58	t1 (12.6.2017)	05-D-015	Lightbar above bed PMA	Gen_Surg_058
59	t1 (12.6.2017)	05-D-015	Medical workstation	Gen_Surg_059
60	t1 (12.6.2017)	05-D-015	Toilet flush button	Gen_Surg_060
61	t1 (12.6.2017)	05-D-015	Toilet PMA	Gen_Surg_061
62	t1 (12.6.2017)	05-D-015	Door handle	Gen_Surg_062
63	t1 (12.6.2017)	05-D-015	Pillow	Gen_Surg_063
64	t1 (12.6.2017)	05-D-015	Bed remote control	Gen_Surg_064
65	t1 (12.6.2017)	05-D-015	Bed remote control PMA	Gen_Surg_065
66	t1 (12.6.2017)	05-D-015	Bedside table	Gen_Surg_066
67	t2 (14.6.2017)	05-D-038	Floor	Gen_Surg_067
68	t2 (14.6.2017)	05-D-038	Sink	Gen_Surg_068
69	t2 (14.6.2017)	05-D-038	Sink PMA	Gen_Surg_069
70	t2 (14.6.2017)	05-D-038	Lightbar above bed	Gen_Surg_070
71	t2 (14.6.2017)	05-D-038	Lightbar above bed PMA	Gen_Surg_071
72	t2 (14.6.2017)	05-D-038	Medical workstation	Gen_Surg_072
73	t2 (14.6.2017)	05-D-038	Toilet flush button	Gen_Surg_073
74	t2 (14.6.2017)	05-D-038	Toilet PMA	Gen_Surg_074
75	t2 (14.6.2017)	05-D-038	Door handle	Gen_Surg_075
76	t2 (14.6.2017)	05-D-038	Pillow	Gen_Surg_076
77	t2 (14.6.2017)	05-D-038	Bed remote control	Gen_Surg_077
78	t2 (14.6.2017)	05-D-038	Bed remote control PMA	Gen_Surg_078
79	t2 (14.6.2017)	05-D-038	Bedside table	Gen_Surg_079
80	t2 (16.6.2017)	05-D-039	Floor	Gen_Surg_080
81	t2 (16.6.2017)	05-D-039	Sink	Gen_Surg_081
82	t2 (16.6.2017)	05-D-039	Sink PMA	Gen_Surg_082
83	t2 (16.6.2017)	05-D-039	Lightbar above bed	Gen_Surg_083
84	t2 (16.6.2017)	05-D-039	Lightbar above bed PMA	Gen_Surg_084
85	t2 (16.6.2017)	05-D-039	Medical workstation	Gen_Surg_085
86	t2 (16.6.2017)	05-D-039	Toilet flush button	Gen_Surg_086
87	t2 (16.6.2017)	05-D-039	Toilet PMA	Gen_Surg_087
88	t2 (16.6.2017)	05-D-039	Door handle	Gen_Surg_088
89	t2 (16.6.2017)	05-D-039	Pillow	Gen_Surg_089
90	t2 (16.6.2017)	05-D-039	Bed remote control	Gen_Surg_090
91	t2 (16.6.2017)	05-D-039	Bed remote control PMA	Gen_Surg_091
92	t2 (16.6.2017)	05-D-039	Bedside table	Gen_Surg_092
93	t2 (19.6.2017)	05-D-015	Floor	Gen_Surg_093
94	t2 (19.6.2017)	05-D-015	Sink	Gen_Surg_094
95	t2 (19.6.2017)	05-D-015	Sink PMA	Gen_Surg_095
96	t2 (19.6.2017)	05-D-015	Lightbar above bed	Gen_Surg_096
97	t2 (19.6.2017)	05-D-015	Lightbar above bed PMA	Gen_Surg_097
98	t2 (19.6.2017)	05-D-015	Medical workstation	Gen_Surg_098
99	t2 (19.6.2017)	05-D-015	Toilet flush button	Gen_Surg_099
100	t2 (19.6.2017)	05-D-015	Toilet PMA	Gen_Surg_100
101	t2 (19.6.2017)	05-D-015	Door handle	Gen_Surg_101
102	t2 (19.6.2017)	05-D-015	Pillow	Gen_Surg_102
103	t2 (19.6.2017)	05-D-015	Bed remote control	Gen_Surg_103
104	t2 (19.6.2017)	05-D-015	Bed remote control PMA	Gen_Surg_104
105	t2 (19.6.2017)	05-D-015	Bedside table	Gen_Surg_105
106	t3 (6.7.2017)	05-D-038	Floor	Gen_Surg_106
107	t3 (6.7.2017)	05-D-038	Sink	Gen_Surg_107
108	t3 (6.7.2017)	05-D-038	Sink PMA	Gen_Surg_108
109	t3 (6.7.2017)	05-D-038	Lightbar above bed	Gen_Surg_109
110	t3 (6.7.2017)	05-D-038	Lightbar above bed PMA	Gen_Surg_110
111	t3 (6.7.2017)	05-D-038	Medical workstation	Gen_Surg_111
112	t3 (6.7.2017)	05-D-038	Toilet flush button	Gen_Surg_112
113	t3 (6.7.2017)	05-D-038	Toilet PMA	Gen_Surg_113
114	t3 (6.7.2017)	05-D-038	Door handle	Gen_Surg_114
115	t3 (6.7.2017)	05-D-038	Pillow	Gen_Surg_115
116	t3 (6.7.2017)	05-D-038	Bed remote control	Gen_Surg_116
117	t3 (6.7.2017)	05-D-038	Bed remote control PMA	Gen_Surg_117
118	t3 (6.7.2017)	05-D-038	Bedside table	Gen_Surg_118
119	t3 (6.7.2017)	05-D-039	Floor	Gen_Surg_119
120	t3 (6.7.2017)	05-D-039	Sink	Gen_Surg_120
121	t3 (6.7.2017)	05-D-039	Sink PMA	Gen_Surg_121
122	t3 (6.7.2017)	05-D-039	Lightbar above bed	Gen_Surg_122
123	t3 (6.7.2017)	05-D-039	Lightbar above bed PMA	Gen_Surg_123
124	t3 (6.7.2017)	05-D-039	Medical workstation	Gen_Surg_124
125	t3 (6.7.2017)	05-D-039	Toilet flush button	Gen_Surg_125
126	t3 (6.7.2017)	05-D-039	Toilet PMA	Gen_Surg_126
127	t3 (6.7.2017)	05-D-039	Door handle	Gen_Surg_127
128	t3 (6.7.2017)	05-D-039	Pillow	Gen_Surg_128
129	t3 (6.7.2017)	05-D-039	Bed remote control	Gen_Surg_129
130	t3 (6.7.2017)	05-D-039	Bed remote control PMA	Gen_Surg_130
131	t3 (6.7.2017)	05-D-039	Bedside table	Gen_Surg_131
132	t3 (6.7.2017)	05-D-015	Floor	Gen_Surg_132
133	t3 (6.7.2017)	05-D-015	Sink	Gen_Surg_133
134	t3 (6.7.2017)	05-D-015	Sink PMA	Gen_Surg_134
135	t3 (6.7.2017)	05-D-015	Lightbar above bed	Gen_Surg_135
136	t3 (6.7.2017)	05-D-015	Lightbar above bed PMA	Gen_Surg_136
137	t3 (6.7.2017)	05-D-015	Medical workstation	Gen_Surg_137
138	t3 (6.7.2017)	05-D-015	Toilet flush button	Gen_Surg_138
139	t3 (6.7.2017)	05-D-015	Toilet PMA	Gen_Surg_139
140	t3 (6.7.2017)	05-D-015	Door handle	Gen_Surg_140
141	t3 (6.7.2017)	05-D-015	Pillow	Gen_Surg_141
142	t3 (6.7.2017)	05-D-015	Bed remote control	Gen_Surg_142
143	t3 (6.7.2017)	05-D-015	Bed remote control PMA	Gen_Surg_143
144	t3 (6.7.2017)	05-D-015	Bedside table	Gen_Surg_144
145	t4 (31.8.2017)	05-D-038	Floor	Gen_Surg_145
146	t4 (31.8.2017)	05-D-038	Sink	Gen_Surg_146
147	t4 (31.8.2017)	05-D-038	Sink PMA	Gen_Surg_147
148	t4 (31.8.2017)	05-D-038	Lightbar above bed	Gen_Surg_148
149	t4 (31.8.2017)	05-D-038	Lightbar above bed PMA	Gen_Surg_149
150	t4 (31.8.2017)	05-D-038	Medical workstation	Gen_Surg_150
151	t4 (31.8.2017)	05-D-038	Toilet flush button	Gen_Surg_151
152	t4 (31.8.2017)	05-D-038	Toilet PMA	Gen_Surg_152
153	t4 (31.8.2017)	05-D-038	Door handle	Gen_Surg_153
154	t4 (31.8.2017)	05-D-038	Pillow	Gen_Surg_154
155	t4 (31.8.2017)	05-D-038	Bed remote control	Gen_Surg_155
156	t4 (31.8.2017)	05-D-038	Bed remote control PMA	Gen_Surg_156
157	t4 (31.8.2017)	05-D-038	Bedside table	Gen_Surg_157
158	t4 (31.8.2017)	05-D-039	Floor	Gen_Surg_158
159	t4 (31.8.2017)	05-D-039	Sink	Gen_Surg_159
160	t4 (31.8.2017)	05-D-039	Sink PMA	Gen_Surg_160
161	t4 (31.8.2017)	05-D-039	Lightbar above bed	Gen_Surg_161
162	t4 (31.8.2017)	05-D-039	Lightbar above bed PMA	Gen_Surg_162
163	t4 (31.8.2017)	05-D-039	Medical workstation	Gen_Surg_163
164	t4 (31.8.2017)	05-D-039	Toilet flush button	Gen_Surg_164
165	t4 (31.8.2017)	05-D-039	Toilet PMA	Gen_Surg_165
166	t4 (31.8.2017)	05-D-039	Door handle	Gen_Surg_166
167	t4 (31.8.2017)	05-D-039	Pillow	Gen_Surg_167
168	t4 (31.8.2017)	05-D-039	Bed remote control	Gen_Surg_168
169	t4 (31.8.2017)	05-D-039	Bed remote control PMA	Gen_Surg_169
170	t4 (31.8.2017)	05-D-039	Bedside table	Gen_Surg_170
171	t4 (31.8.2017)	05-D-015	Floor	Gen_Surg_171
172	t4 (31.8.2017)	05-D-015	Sink	Gen_Surg_172
173	t4 (31.8.2017)	05-D-015	Sink PMA	Gen_Surg_173
174	t4 (31.8.2017)	05-D-015	Lightbar above bed	Gen_Surg_174
175	t4 (31.8.2017)	05-D-015	Lightbar above bed PMA	Gen_Surg_175
176	t4 (31.8.2017)	05-D-015	Medical workstation	Gen_Surg_176
177	t4 (31.8.2017)	05-D-015	Toilet flush button	Gen_Surg_177
178	t4 (31.8.2017)	05-D-015	Toilet PMA	Gen_Surg_178
179	t4 (31.8.2017)	05-D-015	Door handle	Gen_Surg_179
180	t4 (31.8.2017)	05-D-015	Pillow	Gen_Surg_180
181	t4 (31.8.2017)	05-D-015	Bed remote control	Gen_Surg_181
182	t4 (31.8.2017)	05-D-015	Bed remote control PMA	Gen_Surg_182
183	t4 (31.8.2017)	05-D-015	Bedside table	Gen_Surg_183
184	t5 (7.12.2017)	05-D-038	Floor	Gen_Surg_184
185	t5 (7.12.2017)	05-D-038	Sink	Gen_Surg_185
186	t5 (7.12.2017)	05-D-038	Sink PMA	Gen_Surg_186
187	t5 (7.12.2017)	05-D-038	Lightbar above bed	Gen_Surg_187
188	t5 (7.12.2017)	05-D-038	Lightbar above bed PMA	Gen_Surg_188
189	t5 (7.12.2017)	05-D-038	Medical workstation	Gen_Surg_189
190	t5 (7.12.2017)	05-D-038	Toilet flush button	Gen_Surg_190
191	t5 (7.12.2017)	05-D-038	Toilet PMA	Gen_Surg_191
192	t5 (7.12.2017)	05-D-038	Door handle	Gen_Surg_192
193	t5 (7.12.2017)	05-D-038	Pillow	Gen_Surg_193
194	t5 (7.12.2017)	05-D-038	Bed remote control	Gen_Surg_194
195	t5 (7.12.2017)	05-D-038	Bed remote control PMA	Gen_Surg_195
196	t5 (7.12.2017)	05-D-038	Bedside table	Gen_Surg_196
197	t5 (7.12.2017)	05-D-039	Floor	Gen_Surg_197
198	t5 (7.12.2017)	05-D-039	Sink	Gen_Surg_198
199	t5 (7.12.2017)	05-D-039	Sink PMA	Gen_Surg_199
200	t5 (7.12.2017)	05-D-039	Lightbar above bed	Gen_Surg_200
201	t5 (7.12.2017)	05-D-039	Lightbar above bed PMA	Gen_Surg_201
202	t5 (7.12.2017)	05-D-039	Medical workstation	Gen_Surg_202
203	t5 (7.12.2017)	05-D-039	Toilet flush button	Gen_Surg_203
204	t5 (7.12.2017)	05-D-039	Toilet PMA	Gen_Surg_204
205	t5 (7.12.2017)	05-D-039	Door handle	Gen_Surg_205
206	t5 (7.12.2017)	05-D-039	Pillow	Gen_Surg_206
207	t5 (7.12.2017)	05-D-039	Bed remote control	Gen_Surg_207
208	t5 (7.12.2017)	05-D-039	Bed remote control PMA	Gen_Surg_208
209	t5 (7.12.2017)	05-D-039	Bedside table	Gen_Surg_209
210	t5 (7.12.2017)	05-D-015	Floor	Gen_Surg_210
211	t5 (7.12.2017)	05-D-015	Sink	Gen_Surg_211
212	t5 (7.12.2017)	05-D-015	Sink PMA	Gen_Surg_212
213	t5 (7.12.2017)	05-D-015	Lightbar above bed	Gen_Surg_213
214	t5 (7.12.2017)	05-D-015	Lightbar above bed PMA	Gen_Surg_214
215	t5 (7.12.2017)	05-D-015	Medical workstation	Gen_Surg_215
216	t5 (7.12.2017)	05-D-015	Toilet flush button	Gen_Surg_216
217	t5 (7.12.2017)	05-D-015	Toilet PMA	Gen_Surg_217
218	t5 (7.12.2017)	05-D-015	Door handle	Gen_Surg_218
219	t5 (7.12.2017)	05-D-015	Pillow	Gen_Surg_219
220	t5 (7.12.2017)	05-D-015	Bed remote control	Gen_Surg_220
221	t5 (7.12.2017)	05-D-015	Bed remote control PMA	Gen_Surg_221
222	t5 (7.12.2017)	05-D-015	Bedside table	Gen_Surg_222
223	t1 (8.6.2017)	ALTE 501	Lightbar above bed	Gen_Surg_223
224	t1 (8.6.2017)	ALTE 501	Lightbar above bed PMA	Gen_Surg_224
225	t1 (8.6.2017)	ALTE 501	Bed remote control	Gen_Surg_225
226	t1 (8.6.2017)	ALTE 501	Bed remote control PMA	Gen_Surg_226
227	t1 (8.6.2017)	ALTE 501	Floor	Gen_Surg_227
228	t1 (8.6.2017)	ALTE 501	Door handle	Gen_Surg_228
229	t1 (8.6.2017)	ALTE 501	Bedside table	Gen_Surg_229
230	t2 (14.6.2017)	ALTE 501	Lightbar above bed	Gen_Surg_230
231	t2 (14.6.2017)	ALTE 501	Lightbar above bed PMA	Gen_Surg_231
232	t2 (14.6.2017)	ALTE 501	Floor	Gen_Surg_232
233	t2 (14.6.2017)	ALTE 501	Door handle	Gen_Surg_233
234	t6 (8.6.2018)	05-D-038	Floor	Gen_Surg_238
235	t6 (8.6.2018)	05-D-038	Sink	Gen_Surg_239
236	t6 (8.6.2018)	05-D-038	Sink PMA	Gen_Surg_240
237	t6 (8.6.2018)	05-D-038	Lightbar above bed	Gen_Surg_241
238	t6 (8.6.2018)	05-D-038	Lightbar above bed PMA	Gen_Surg_242
239	t6 (8.6.2018)	05-D-038	Medical workstation	Gen_Surg_243
240	t6 (8.6.2018)	05-D-038	Toilet flush button	Gen_Surg_244
241	t6 (8.6.2018)	05-D-038	Toilet PMA	Gen_Surg_245
242	t6 (8.6.2018)	05-D-038	Door handle	Gen_Surg_246
243	t6 (8.6.2018)	05-D-038	Pillow	Gen_Surg_247
244	t6 (8.6.2018)	05-D-038	Bed remote control	Gen_Surg_248
245	t6 (8.6.2018)	05-D-038	Bed remote control PMA	Gen_Surg_249
246	t6 (8.6.2018)	05-D-038	Bedside table	Gen_Surg_250
247	t6 (8.6.2018)	05-D-039	Floor	Gen_Surg_251
248	t6 (8.6.2018)	05-D-039	Sink	Gen_Surg_252
249	t6 (8.6.2018)	05-D-039	Sink PMA	Gen_Surg_253
250	t6 (8.6.2018)	05-D-039	Lightbar above bed	Gen_Surg_254
251	t6 (8.6.2018)	05-D-039	Lightbar above bed PMA	Gen_Surg_255
252	t6 (8.6.2018)	05-D-039	Medical workstation	Gen_Surg_256
253	t6 (8.6.2018)	05-D-039	Toilet flush button	Gen_Surg_257
254	t6 (8.6.2018)	05-D-039	Toilet PMA	Gen_Surg_258
255	t6 (8.6.2018)	05-D-039	Door handle	Gen_Surg_259
256	t6 (8.6.2018)	05-D-039	Pillow	Gen_Surg_260
257	t6 (8.6.2018)	05-D-039	Bed remote control	Gen_Surg_261
258	t6 (8.6.2018)	05-D-039	Bed remote control PMA	Gen_Surg_262
259	t6 (8.6.2018)	05-D-039	Bedside table	Gen_Surg_263
260	t6 (8.6.2018)	05-D-015	Floor	Gen_Surg_264
261	t6 (8.6.2018)	05-D-015	Sink	Gen_Surg_265
262	t6 (8.6.2018)	05-D-015	Sink PMA	Gen_Surg_266
263	t6 (8.6.2018)	05-D-015	Lightbar above bed	Gen_Surg_267
264	t6 (8.6.2018)	05-D-015	Lightbar above bed PMA	Gen_Surg_268
265	t6 (8.6.2018)	05-D-015	Medical workstation	Gen_Surg_269
266	t6 (8.6.2018)	05-D-015	Toilet flush button	Gen_Surg_270
267	t6 (8.6.2018)	05-D-015	Toilet PMA	Gen_Surg_271
268	t6 (8.6.2018)	05-D-015	Door handle	Gen_Surg_272
269	t6 (8.6.2018)	05-D-015	Pillow	Gen_Surg_273
270	t6 (8.6.2018)	05-D-015	Bed remote control	Gen_Surg_274
271	t6 (8.6.2018)	05-D-015	Bed remote control PMA	Gen_Surg_275
272	t6 (8.6.2018)	05-D-015	Bedside table	Gen_Surg_276
ICU
	Sampling date	Room number	Sample location	Sample name	Sample status		Summary ICU	t0	t1	t2	t3	t4	t5	t6	total
1	t0 (10.11.2017)	D_111	Floor	ICU_001			included	39	38	39	34	30	39	39	258
2	t0 (10.11.2017)	D_111	Lamp	ICU_002			not collected	0	0	0	5	8	0	0	13
3	t0 (10.11.2017)	D_111	Lamp PMA	ICU_003			removed after decontam/normalization	0	1	0	0	1	0	0	2
4	t0 (10.11.2017)	D_111	Sink	ICU_004			Wipe	3	3	3	3	3	3	3	21
5	t0 (10.11.2017)	D_111	Sink PMA	ICU_005			PMA treatment	12	12	12	12	12	12	12	84
6	t0 (10.11.2017)	D_111	Computer workstation	ICU_006
7	t0 (10.11.2017)	D_111	Bed frame	ICU_007			Sample Location	t0	t1	t2	t3	t4	t5	t6	total
8	t0 (10.11.2017)	D_111	Bed frame PMA	ICU_008			Bed frame	6	6	6	6	6	6	6	42
9	t0 (10.11.2017)	D_111	Door handle	ICU_009			Bed frame PMA	3	3	3	3	3	3	3	21
10	t0 (10.11.2017)	D_111	Bed frame	ICU_010			Bed remote control	3	3	3	3	3	3	3	21
11	t0 (10.11.2017)	D_111	Bed remote control	ICU_011			Bed remote control PMA	3	3	3	3	3	3	3	21
12	t0 (10.11.2017)	D_111	Bed remote control PMA	ICU_012			Computer workstation	3	3	3	3	3	3	3	21
13	t0 (10.11.2017)	D_111	Pumping station	ICU_013			Door handle	3	3	3	3	3	3	3	21
14	t0 (10.11.2017)	D-113	Floor	ICU_014			Floor	3	3	3	3	3	3	3	21
15	t0 (10.11.2017)	D-113	Lamp	ICU_015			Lamp	3	3	3	3	3	3	3	21
16	t0 (10.11.2017)	D-113	Lamp PMA	ICU_016			Lamp PMA	3	3	3	3	3	3	3	21
17	t0 (10.11.2017)	D-113	Sink	ICU_017			Pumping station	3	3	3	3	3	3	3	21
18	t0 (10.11.2017)	D-113	Sink PMA	ICU_018			Sink	2	2	2	2	2	2	2	14
19	t0 (10.11.2017)	D-113	Computer workstation	ICU_019			Sink PMA	2	2	2	2	2	2	2	14
20	t0 (10.11.2017)	D-113	Bed frame	ICU_020			Touchscreen	1	1	1	1	1	1	1	7
21	t0 (10.11.2017)	D-113	Bed frame PMA	ICU_021			Touchscreen PMA	1	1	1	1	1	1	1	7
22	t0 (10.11.2017)	D-113	Door handle	ICU_022
23	t0 (10.11.2017)	D-113	Bed frame	ICU_023			Summary ICU	Bed frame	Bed frame PMA	Bed remote control	Bed remote control PMA	Computer workstation	Door handle	Floor	Lamp	Lamp PMA	Pumping station	Sink	Sink PMA	Touchscreen	Touchscreen PMA
24	t0 (10.11.2017)	D-113	Bed remote control	ICU_024			included	39	19	19	19	21	21	15	21	21	21	14	14	7	7
25	t0 (10.11.2017)	D-113	Bed remote control PMA	ICU_025			not collected	3	2	1	1	0	0	6	0	0	0	0	0	0	0
26	t0 (10.11.2017)	D-113	Pumping station	ICU_026			removed after decontam/normalization	0	0	1	1	0	0	0	0	0	0	0	0	0	0
27	t0 (10.11.2017)	D-115	Floor	ICU_027			total	42	21	21	21	21	21	21	21	21	21	14	14	7	7
28	t0 (10.11.2017)	D-115	Lamp	ICU_028
29	t0 (10.11.2017)	D-115	Lamp PMA	ICU_029
30	t0 (10.11.2017)	D-115	Touchscreen	ICU_030
31	t0 (10.11.2017)	D-115	Touchscreen PMA	ICU_031
32	t0 (10.11.2017)	D-115	Computer workstation	ICU_032
33	t0 (10.11.2017)	D-115	Bed frame	ICU_033
34	t0 (10.11.2017)	D-115	Bed frame PMA	ICU_034
35	t0 (10.11.2017)	D-115	Door handle	ICU_035
36	t0 (10.11.2017)	D-115	Bed frame	ICU_036
37	t0 (10.11.2017)	D-115	Bed remote control	ICU_037
38	t0 (10.11.2017)	D-115	Bed remote control PMA	ICU_038
39	t0 (10.11.2017)	D-115	Pumping station	ICU_039
40	t1 (20.11.2017)	D_111	Floor	ICU_040
41	t1 (20.11.2017)	D_111	Lamp	ICU_041
42	t1 (20.11.2017)	D_111	Lamp PMA	ICU_042
43	t1 (20.11.2017)	D_111	Sink	ICU_043
44	t1 (20.11.2017)	D_111	Sink PMA	ICU_044
45	t1 (20.11.2017)	D_111	Computer workstation	ICU_045
46	t1 (20.11.2017)	D_111	Bed frame	ICU_046
47	t1 (20.11.2017)	D_111	Bed frame PMA	ICU_047
48	t1 (20.11.2017)	D_111	Door handle	ICU_048
49	t1 (20.11.2017)	D_111	Bed frame	ICU_049
50	t1 (20.11.2017)	D_111	Bed remote control	ICU_050
51	t1 (20.11.2017)	D_111	Bed remote control PMA	ICU_051
52	t1 (20.11.2017)	D_111	Pumping station	ICU_052
53	t1 (20.11.2017)	D-113	Floor	ICU_053
54	t1 (20.11.2017)	D-113	Lamp	ICU_054
55	t1 (20.11.2017)	D-113	Lamp PMA	ICU_055
56	t1 (20.11.2017)	D-113	Sink	ICU_056
57	t1 (20.11.2017)	D-113	Sink PMA	ICU_057
58	t1 (20.11.2017)	D-113	Computer workstation	ICU_058
59	t1 (20.11.2017)	D-113	Bed frame	ICU_059
60	t1 (20.11.2017)	D-113	Bed frame PMA	ICU_060
61	t1 (20.11.2017)	D-113	Door handle	ICU_061
62	t1 (20.11.2017)	D-113	Bed frame	ICU_062
63	t1 (20.11.2017)	D-113	Bed remote control	ICU_063
64	t1 (20.11.2017)	D-113	Bed remote control PMA	ICU_064
65	t1 (20.11.2017)	D-113	Pumping station	ICU_065
66	t1 (20.11.2017)	D-115	Floor	ICU_066
67	t1 (20.11.2017)	D-115	Lamp	ICU_067
68	t1 (20.11.2017)	D-115	Lamp PMA	ICU_068
69	t1 (20.11.2017)	D-115	Touchscreen	ICU_069
70	t1 (20.11.2017)	D-115	Touchscreen PMA	ICU_070
71	t1 (20.11.2017)	D-115	Computer workstation	ICU_071
72	t1 (20.11.2017)	D-115	Bed frame	ICU_072
73	t1 (20.11.2017)	D-115	Bed frame PMA	ICU_073
74	t1 (20.11.2017)	D-115	Door handle	ICU_074
75	t1 (20.11.2017)	D-115	Bed frame	ICU_075
76	t1 (20.11.2017)	D-115	Bed remote control	ICU_076
77	t1 (20.11.2017)	D-115	Bed remote control PMA	ICU_077
78	t1 (20.11.2017)	D-115	Pumping station	ICU_078
79	t2 (27.11.2017)	D_111	Floor	ICU_079
80	t2 (27.11.2017)	D_111	Lamp	ICU_080
81	t2 (27.11.2017)	D_111	Lamp PMA	ICU_081
82	t2 (27.11.2017)	D_111	Sink	ICU_082
83	t2 (27.11.2017)	D_111	Sink PMA	ICU_083
84	t2 (27.11.2017)	D_111	Computer workstation	ICU_084
85	t2 (27.11.2017)	D_111	Bed frame	ICU_085
86	t2 (27.11.2017)	D_111	Bed frame PMA	ICU_086
87	t2 (27.11.2017)	D_111	Door handle	ICU_087
88	t2 (27.11.2017)	D_111	Bed frame	ICU_088
89	t2 (27.11.2017)	D_111	Bed remote control	ICU_089
90	t2 (27.11.2017)	D_111	Bed remote control PMA	ICU_090
91	t2 (27.11.2017)	D_111	Pumping station	ICU_091
92	t2 (27.11.2017)	D-113	Floor	ICU_092
93	t2 (27.11.2017)	D-113	Lamp	ICU_093
94	t2 (27.11.2017)	D-113	Lamp PMA	ICU_094
95	t2 (27.11.2017)	D-113	Sink	ICU_095
96	t2 (27.11.2017)	D-113	Sink PMA	ICU_096
97	t2 (27.11.2017)	D-113	Computer workstation	ICU_097
98	t2 (27.11.2017)	D-113	Bed frame	ICU_098
99	t2 (27.11.2017)	D-113	Bed frame PMA	ICU_099
100	t2 (27.11.2017)	D-113	Door handle	ICU_100
101	t2 (27.11.2017)	D-113	Bed frame	ICU_101
102	t2 (27.11.2017)	D-113	Bed remote control	ICU_102
103	t2 (27.11.2017)	D-113	Bed remote control PMA	ICU_103
104	t2 (27.11.2017)	D-113	Pumping station	ICU_104
105	t2 (27.11.2017)	D-115	Floor	ICU_105
106	t2 (27.11.2017)	D-115	Lamp	ICU_106
107	t2 (27.11.2017)	D-115	Lamp PMA	ICU_107
108	t2 (27.11.2017)	D-115	Touchscreen	ICU_108
109	t2 (27.11.2017)	D-115	Touchscreen PMA	ICU_109
110	t2 (27.11.2017)	D-115	Computer workstation	ICU_110
111	t2 (27.11.2017)	D-115	Bed frame	ICU_111
112	t2 (27.11.2017)	D-115	Bed frame PMA	ICU_112
113	t2 (27.11.2017)	D-115	Door handle	ICU_113
114	t2 (27.11.2017)	D-115	Bed frame	ICU_114
115	t2 (27.11.2017)	D-115	Bed remote control	ICU_115
116	t2 (27.11.2017)	D-115	Bed remote control PMA	ICU_116
117	t2 (27.11.2017)	D-115	Pumping station	ICU_117
118	t3 (19.12.2017)	D_111	Floor	ICU_118
119	t3 (19.12.2017)	D_111	Lamp	ICU_119
120	t3 (19.12.2017)	D_111	Lamp PMA	ICU_120
121	t3 (19.12.2017)	D_111	Sink	ICU_121
122	t3 (19.12.2017)	D_111	Sink PMA	ICU_122
123	t3 (19.12.2017)	D_111	Computer workstation	ICU_123
124	t3 (19.12.2017)	D_111	Bed frame	ICU_124
125	t3 (19.12.2017)	D_111	Bed frame PMA	ICU_125
126	t3 (19.12.2017)	D_111	Door handle	ICU_126
127	t3 (19.12.2017)	D_111	Bed frame	ICU_127
128	t3 (19.12.2017)	D_111	Bed remote control	ICU_128
129	t3 (19.12.2017)	D_111	Bed remote control PMA	ICU_129
130	t3 (19.12.2017)	D_111	Pumping station	ICU_130
131	t3 (19.12.2017)	D-113	Floor	ICU_131
132	t3 (19.12.2017)	D-113	Lamp	ICU_132
133	t3 (19.12.2017)	D-113	Lamp PMA	ICU_133
134	t3 (19.12.2017)	D-113	Sink	ICU_134
135	t3 (19.12.2017)	D-113	Sink PMA	ICU_135
136	t3 (19.12.2017)	D-113	Computer workstation	ICU_136
137	t3 (19.12.2017)	D-113	Bed frame	ICU_137
138	t3 (19.12.2017)	D-113	Bed frame PMA	ICU_138
139	t3 (19.12.2017)	D-113	Door handle	ICU_139
140	t3 (19.12.2017)	D-113	Bed frame	ICU_140
141	t3 (19.12.2017)	D-113	Bed remote control	ICU_141
142	t3 (19.12.2017)	D-113	Bed remote control PMA	ICU_142
143	t3 (19.12.2017)	D-113	Pumping station	ICU_143
144	t3 (19.12.2017)	D-115	Floor	ICU_144
145	t3 (19.12.2017)	D-115	Lamp	ICU_145
146	t3 (19.12.2017)	D-115	Lamp PMA	ICU_146
147	t3 (19.12.2017)	D-115	Touchscreen	ICU_147
148	t3 (19.12.2017)	D-115	Touchscreen PMA	ICU_148
149	t3 (19.12.2017)	D-115	Computer workstation	ICU_149
150	t3 (19.12.2017)	D-115	Bed frame	ICU_150
151	t3 (19.12.2017)	D-115	Bed frame PMA	ICU_151
152	t3 (19.12.2017)	D-115	Door handle	ICU_152
153	t3 (19.12.2017)	D-115	Bed frame	ICU_153
154	t3 (19.12.2017)	D-115	Bed remote control	ICU_154
155	t3 (19.12.2017)	D-115	Bed remote control PMA	ICU_155
156	t3 (19.12.2017)	D-115	Pumping station	ICU_156
157	t4 (12.02.2018)	D_111	Floor	ICU_157
158	t4 (12.02.2018)	D_111	Lamp	ICU_158
159	t4 (12.02.2018)	D_111	Lamp PMA	ICU_159
160	t4 (12.02.2018)	D_111	Sink	ICU_160
161	t4 (12.02.2018)	D_111	Sink PMA	ICU_161
162	t4 (12.02.2018)	D_111	Computer workstation	ICU_162
163	t4 (12.02.2018)	D_111	Bed frame	ICU_163
164	t4 (12.02.2018)	D_111	Bed frame PMA	ICU_164
165	t4 (12.02.2018)	D_111	Door handle	ICU_165
166	t4 (12.02.2018)	D_111	Bed frame	ICU_166
167	t4 (12.02.2018)	D_111	Bed remote control	ICU_167
168	t4 (12.02.2018)	D_111	Bed remote control PMA	ICU_168
169	t4 (12.02.2018)	D_111	Pumping station	ICU_169
170	t4 (12.02.2018)	D-113	Floor	ICU_170
171	t4 (12.02.2018)	D-113	Lamp	ICU_171
172	t4 (12.02.2018)	D-113	Lamp PMA	ICU_172
173	t4 (12.02.2018)	D-113	Sink	ICU_173
174	t4 (12.02.2018)	D-113	Sink PMA	ICU_174
175	t4 (12.02.2018)	D-113	Computer workstation	ICU_175
176	t4 (12.02.2018)	D-113	Bed frame	ICU_176
177	t4 (12.02.2018)	D-113	Bed frame PMA	ICU_177
178	t4 (12.02.2018)	D-113	Door handle	ICU_178
179	t4 (12.02.2018)	D-113	Bed frame	ICU_179
180	t4 (12.02.2018)	D-113	Bed remote control	ICU_180
181	t4 (12.02.2018)	D-113	Bed remote control PMA	ICU_181
182	t4 (12.02.2018)	D-113	Pumping station	ICU_182
183	t4 (12.02.2018)	D-115	Floor	ICU_183
184	t4 (12.02.2018)	D-115	Lamp	ICU_184
185	t4 (12.02.2018)	D-115	Lamp PMA	ICU_185
186	t4 (12.02.2018)	D-115	Touchscreen	ICU_186
187	t4 (12.02.2018)	D-115	Touchscreen PMA	ICU_187
188	t4 (12.02.2018)	D-115	Computer workstation	ICU_188
189	t4 (12.02.2018)	D-115	Bed frame	ICU_189
190	t4 (12.02.2018)	D-115	Bed frame PMA	ICU_190
191	t4 (12.02.2018)	D-115	Door handle	ICU_191
192	t4 (12.02.2018)	D-115	Bed frame	ICU_192
193	t4 (12.02.2018)	D-115	Bed remote control	ICU_193
194	t4 (12.02.2018)	D-115	Bed remote control PMA	ICU_194
195	t4 (12.02.2018)	D-115	Pumping station	ICU_195
196	t5 (22.05.2018)	D_111	Floor	ICU_196
197	t5 (22.05.2018)	D_111	Lamp	ICU_197
198	t5 (22.05.2018)	D_111	Lamp PMA	ICU_198
199	t5 (22.05.2018)	D_111	Sink	ICU_199
200	t5 (22.05.2018)	D_111	Sink PMA	ICU_200
201	t5 (22.05.2018)	D_111	Computer workstation	ICU_201
202	t5 (22.05.2018)	D_111	Bed frame	ICU_202
203	t5 (22.05.2018)	D_111	Bed frame PMA	ICU_203
204	t5 (22.05.2018)	D_111	Door handle	ICU_204
205	t5 (22.05.2018)	D_111	Bed frame	ICU_205
206	t5 (22.05.2018)	D_111	Bed remote control	ICU_206
207	t5 (22.05.2018)	D_111	Bed remote control PMA	ICU_207
208	t5 (22.05.2018)	D_111	Pumping station	ICU_208
209	t5 (22.05.2018)	D-113	Floor	ICU_209
210	t5 (22.05.2018)	D-113	Lamp	ICU_210
211	t5 (22.05.2018)	D-113	Lamp PMA	ICU_211
212	t5 (22.05.2018)	D-113	Sink	ICU_212
213	t5 (22.05.2018)	D-113	Sink PMA	ICU_213
214	t5 (22.05.2018)	D-113	Computer workstation	ICU_214
215	t5 (22.05.2018)	D-113	Bed frame	ICU_215
216	t5 (22.05.2018)	D-113	Bed frame PMA	ICU_216
217	t5 (22.05.2018)	D-113	Door handle	ICU_217
218	t5 (22.05.2018)	D-113	Bed frame	ICU_218
219	t5 (22.05.2018)	D-113	Bed remote control	ICU_219
220	t5 (22.05.2018)	D-113	Bed remote control PMA	ICU_220
221	t5 (22.05.2018)	D-113	Pumping station	ICU_221
222	t5 (22.05.2018)	D-115	Floor	ICU_222
223	t5 (22.05.2018)	D-115	Lamp	ICU_223
224	t5 (22.05.2018)	D-115	Lamp PMA	ICU_224
225	t5 (22.05.2018)	D-115	Touchscreen	ICU_225
226	t5 (22.05.2018)	D-115	Touchscreen PMA	ICU_226
227	t5 (22.05.2018)	D-115	Computer workstation	ICU_227
228	t5 (22.05.2018)	D-115	Bed frame	ICU_228
229	t5 (22.05.2018)	D-115	Bed frame PMA	ICU_229
230	t5 (22.05.2018)	D-115	Door handle	ICU_230
231	t5 (22.05.2018)	D-115	Bed frame	ICU_231
232	t5 (22.05.2018)	D-115	Bed remote control	ICU_232
233	t5 (22.05.2018)	D-115	Bed remote control PMA	ICU_233
234	t5 (22.05.2018)	D-115	Pumping station	ICU_234
235	t6 (22.11.2018)	D_111	Floor	ICU_235
236	t6 (22.11.2018)	D_111	Lamp	ICU_236
237	t6 (22.11.2018)	D_111	Lamp PMA	ICU_237
238	t6 (22.11.2018)	D_111	Sink	ICU_238
239	t6 (22.11.2018)	D_111	Sink PMA	ICU_239
240	t6 (22.11.2018)	D_111	Computer workstation	ICU_240
241	t6 (22.11.2018)	D_111	Bed frame	ICU_241
242	t6 (22.11.2018)	D_111	Bed frame PMA	ICU_242
243	t6 (22.11.2018)	D_111	Door handle	ICU_243
244	t6 (22.11.2018)	D_111	Bed frame	ICU_244
245	t6 (22.11.2018)	D_111	Bed remote control	ICU_245
246	t6 (22.11.2018)	D_111	Bed remote control PMA	ICU_246
247	t6 (22.11.2018)	D_111	Pumping station	ICU_247
248	t6 (22.11.2018)	D-113	Floor	ICU_248
249	t6 (22.11.2018)	D-113	Lamp	ICU_249
250	t6 (22.11.2018)	D-113	Lamp PMA	ICU_250
251	t6 (22.11.2018)	D-113	Sink	ICU_251
252	t6 (22.11.2018)	D-113	Sink PMA	ICU_252
253	t6 (22.11.2018)	D-113	Computer workstation	ICU_253
254	t6 (22.11.2018)	D-113	Bed frame	ICU_254
255	t6 (22.11.2018)	D-113	Bed frame PMA	ICU_255
256	t6 (22.11.2018)	D-113	Door handle	ICU_256
257	t6 (22.11.2018)	D-113	Bed frame	ICU_257
258	t6 (22.11.2018)	D-113	Bed remote control	ICU_258
259	t6 (22.11.2018)	D-113	Bed remote control PMA	ICU_259
260	t6 (22.11.2018)	D-113	Pumping station	ICU_260
261	t6 (22.11.2018)	D-115	Floor	ICU_261
262	t6 (22.11.2018)	D-115	Lamp	ICU_262
263	t6 (22.11.2018)	D-115	Lamp PMA	ICU_263
264	t6 (22.11.2018)	D-115	Touchscreen	ICU_264
265	t6 (22.11.2018)	D-115	Touchscreen PMA	ICU_265
266	t6 (22.11.2018)	D-115	Computer workstation	ICU_266
267	t6 (22.11.2018)	D-115	Bed frame	ICU_267
268	t6 (22.11.2018)	D-115	Bed frame PMA	ICU_268
269	t6 (22.11.2018)	D-115	Door handle	ICU_269
270	t6 (22.11.2018)	D-115	Bed frame	ICU_270
271	t6 (22.11.2018)	D-115	Bed remote control	ICU_271
272	t6 (22.11.2018)	D-115	Bed remote control PMA	ICU_272
273	t6 (22.11.2018)	D-115	Pumping station	ICU_273
Thorax surgery
	Sampling date	Room number	Sample location	Sample name	Sample status		Summary Thorax Surgery	t0	t1	t2	t3	t4	t5	t6	total
1	t0 (6.6.2017)	03-D-038	Lightbar above bed	Thx_001			included	23	45	41	35	38	37	38	257
2	t0 (6.6.2017)	03-D-038	Lightbar above bed PMA	Thx_002			not collected	0	0	0	1	0	0	0	1
3	t0 (6.6.2017)	03-D-038	Sink	Thx_003			removed after decontam/normalization	3	0	1	2	0	1	0	7
4	t0 (6.6.2017)	03-D-038	Sink PMA	Thx_004			Wipe	3	4	4	3	3	3	3	23
5	t0 (6.6.2017)	03-D-038	Toilet flush button	Thx_005			PMA treatment	9	14	13	12	12	12	12	84
6	t0 (6.6.2017)	03-D-038	Toilet PMA	Thx_006
7	t0 (6.6.2017)	03-D-038	Floor	Thx_007			Sample Location	t0	t1	t2	t3	t4	t5	t6	total
8	t0 (6.6.2017)	03-D-038	Door handle	Thx_008			Bed remote control	0	4	3	3	3	3	3	19
9	t0 (6.6.2017)	03- D-039	Lightbar above bed	Thx_009			Bed remote control PMA	0	4	3	3	3	3	3	19
10	t0 (6.6.2017)	03- D-039	Lightbar above bed PMA	Thx_010			Bedside table	0	4	3	3	3	3	3	19
11	t0 (6.6.2017)	03- D-039	Medical workstation	Thx_011			Door handle	0	4	4	3	3	3	3	20
12	t0 (6.6.2017)	03- D-039	Sink	Thx_012			Floor	3	4	4	3	3	3	3	23
13	t0 (6.6.2017)	03- D-039	Sink PMA	Thx_013			Lightbar above bed	3	4	4	3	3	3	3	23
14	t0 (6.6.2017)	03- D-039	Toilet flush button	Thx_014			Lightbar above bed PMA	3	4	4	3	3	3	3	23
15	t0 (6.6.2017)	03- D-039	Toilet PMA	Thx_015			Medical workstation	2	2	2	2	2	2	2	14
16	t0 (6.6.2017)	03- D-039	Floor	Thx_016			Pillow	0	3	3	3	3	3	3	18
17	t0 (6.6.2017)	03- D-039	Door handle	Thx_017			Sink	3	3	3	3	3	3	3	21
18	t0 (6.6.2017)	03-D-015	Lightbar above bed	Thx_018			Sink PMA	3	3	3	3	3	3	3	21
19	t0 (6.6.2017)	03-D-015	Lightbar above bed PMA	Thx_019			Toilet flush button	3	3	3	3	3	3	3	21
20	t0 (6.6.2017)	03-D-015	Medical workstation	Thx_020			Toilet PMA	3	3	3	3	3	3	3	21
21	t0 (6.6.2017)	03-D-015	Sink	Thx_021
22	t0 (6.6.2017)	03-D-015	Sink PMA	Thx_022			Summary Thorax Surgery	Bed remote control	Bed remote control PMA	Bedside table	Door handle	Floor	Lightbar above bed	Lightbar above bed PMA	Medical workstation	Pillow	Sink	Sink PMA	Toilet flush button	Toilet PMA
23	t0 (6.6.2017)	03-D-015	Toilet flush button	Thx_023			included	19	18	19	22	23	23	21	14	17	21	20	21	19
24	t0 (6.6.2017)	03-D-015	Toilet PMA	Thx_024			not collected	0	0	0	0	0	0	0	0	1	0	0	0	0
25	t0 (6.6.2017)	03-D-015	Floor	Thx_025			removed after decontam/normalization	0	1	0	1	0	0	2	0	0	0	1	0	2
26	t0 (6.6.2017)	03-D-015	Door handle	Thx_026			total	19	19	19	23	23	23	23	14	18	21	21	21	21
27	t1 (8.6.2017)	03-D-015	Floor	Thx_027
28	t1 (8.6.2017)	03-D-015	Sink	Thx_028
29	t1 (8.6.2017)	03-D-015	Sink PMA	Thx_029
30	t1 (8.6.2017)	03-D-015	Lightbar above bed	Thx_030
31	t1 (8.6.2017)	03-D-015	Lightbar above bed PMA	Thx_031
32	t1 (8.6.2017)	03-D-015	Medical workstation	Thx_032
33	t1 (8.6.2017)	03-D-015	Toilet flush button	Thx_033
34	t1 (8.6.2017)	03-D-015	Toilet PMA	Thx_034
35	t1 (8.6.2017)	03-D-015	Door handle	Thx_035
36	t1 (8.6.2017)	03-D-015	Pillow	Thx_036
37	t1 (8.6.2017)	03-D-015	Bed remote control	Thx_037
38	t1 (8.6.2017)	03-D-015	Bed remote control PMA	Thx_038
39	t1 (8.6.2017)	03-D-015	Bedside table	Thx_039
40	t1 (8.6.2017)	03-D-038	Floor	Thx_040
41	t1 (8.6.2017)	03-D-038	Sink	Thx_041
42	t1 (8.6.2017)	03-D-038	Sink PMA	Thx_042
43	t1 (8.6.2017)	03-D-038	Lightbar above bed	Thx_043
44	t1 (8.6.2017)	03-D-038	Lightbar above bed PMA	Thx_044
45	t1 (8.6.2017)	03-D-038	Toilet flush button	Thx_045
46	t1 (8.6.2017)	03-D-038	Toilet PMA	Thx_046
47	t1 (8.6.2017)	03-D-038	Door handle	Thx_047
48	t1 (8.6.2017)	03-D-038	Pillow	Thx_048
49	t1 (8.6.2017)	03-D-038	Bed remote control	Thx_049
50	t1 (8.6.2017)	03-D-038	Bed remote control PMA	Thx_050
51	t1 (8.6.2017)	03-D-038	Bedside table	Thx_051
52	t1 (8.6.2017)	03-D-039	Floor	Thx_052
53	t1 (8.6.2017)	03-D-039	Sink	Thx_053
54	t1 (8.6.2017)	03-D-039	Sink PMA	Thx_054
55	t1 (8.6.2017)	03-D-039	Lightbar above bed	Thx_055
56	t1 (8.6.2017)	03-D-039	Lightbar above bed PMA	Thx_056
57	t1 (8.6.2017)	03-D-039	Medical workstation	Thx_057
58	t1 (8.6.2017)	03-D-039	Toilet flush button	Thx_058
59	t1 (8.6.2017)	03-D-039	Toilet PMA	Thx_059
60	t1 (8.6.2017)	03-D-039	Door handle	Thx_060
61	t1 (8.6.2017)	03-D-039	Pillow	Thx_061
62	t1 (8.6.2017)	03-D-039	Bed remote control	Thx_062
63	t1 (8.6.2017)	03-D-039	Bed remote control PMA	Thx_063
64	t1 (8.6.2017)	03-D-039	Bedside table	Thx_064
65	t2 (14.6.2017)	03-D-015	Floor	Thx_065
66	t2 (14.6.2017)	03-D-015	Sink	Thx_066
67	t2 (14.6.2017)	03-D-015	Sink PMA	Thx_067
68	t2 (14.6.2017)	03-D-015	Lightbar above bed	Thx_068
69	t2 (14.6.2017)	03-D-015	Lightbar above bed PMA	Thx_069
70	t2 (14.6.2017)	03-D-015	Medical workstation	Thx_070
71	t2 (14.6.2017)	03-D-015	Toilet flush button	Thx_071
72	t2 (14.6.2017)	03-D-015	Toilet PMA	Thx_072
73	t2 (14.6.2017)	03-D-015	Door handle	Thx_073
74	t2 (14.6.2017)	03-D-015	Pillow	Thx_074
75	t2 (14.6.2017)	03-D-015	Bed remote control	Thx_075
76	t2 (14.6.2017)	03-D-015	Bed remote control PMA	Thx_076
77	t2 (14.6.2017)	03-D-015	Bedside table	Thx_077
78	t2 (14.6.2017)	03-D-038	Floor	Thx_078
79	t2 (14.6.2017)	03-D-038	Sink	Thx_079
80	t2 (14.6.2017)	03-D-038	Sink PMA	Thx_080
81	t2 (14.6.2017)	03-D-038	Lightbar above bed	Thx_081
82	t2 (14.6.2017)	03-D-038	Lightbar above bed PMA	Thx_082
83	t2 (14.6.2017)	03-D-038	Toilet flush button	Thx_083
84	t2 (14.6.2017)	03-D-038	Toilet PMA	Thx_084
85	t2 (14.6.2017)	03-D-038	Door handle	Thx_085
86	t2 (14.6.2017)	03-D-038	Pillow	Thx_086
87	t2 (14.6.2017)	03-D-038	Bed remote control	Thx_087
88	t2 (14.6.2017)	03-D-038	Bed remote control PMA	Thx_088
89	t2 (14.6.2017)	03-D-038	Bedside table	Thx_089
90	t2 (14.6.2017)	03-D-039	Floor	Thx_090
91	t2 (14.6.2017)	03-D-039	Sink	Thx_091
92	t2 (14.6.2017)	03-D-039	Sink PMA	Thx_092
93	t2 (14.6.2017)	03-D-039	Lightbar above bed	Thx_093
94	t2 (14.6.2017)	03-D-039	Lightbar above bed PMA	Thx_094
95	t2 (14.6.2017)	03-D-039	Medical workstation	Thx_095
96	t2 (14.6.2017)	03-D-039	Toilet flush button	Thx_096
97	t2 (14.6.2017)	03-D-039	Toilet PMA	Thx_097
98	t2 (14.6.2017)	03-D-039	Door handle	Thx_098
99	t2 (14.6.2017)	03-D-039	Pillow	Thx_099
100	t2 (14.6.2017)	03-D-039	Bed remote control	Thx_100
101	t2 (14.6.2017)	03-D-039	Bed remote control PMA	Thx_101
102	t2 (14.6.2017)	03-D-039	Bedside table	Thx_102
103	t3 (6.7.2017)	03-D-015	Floor	Thx_103
104	t3 (6.7.2017)	03-D-015	Sink	Thx_104
105	t3 (6.7.2017)	03-D-015	Sink PMA	Thx_105
106	t3 (6.7.2017)	03-D-015	Lightbar above bed	Thx_106
107	t3 (6.7.2017)	03-D-015	Lightbar above bed PMA	Thx_107
108	t3 (6.7.2017)	03-D-015	Medical workstation	Thx_108
109	t3 (6.7.2017)	03-D-015	Toilet flush button	Thx_109
110	t3 (6.7.2017)	03-D-015	Toilet PMA	Thx_110
111	t3 (6.7.2017)	03-D-015	Door handle	Thx_111
112	t3 (6.7.2017)	03-D-015	Pillow	Thx_112
113	t3 (6.7.2017)	03-D-015	Bed remote control	Thx_113
114	t3 (6.7.2017)	03-D-015	Bed remote control PMA	Thx_114
115	t3 (6.7.2017)	03-D-015	Bedside table	Thx_115
116	t3 (6.7.2017)	03-D-038	Floor	Thx_116
117	t3 (6.7.2017)	03-D-038	Sink	Thx_117
118	t3 (6.7.2017)	03-D-038	Sink PMA	Thx_118
119	t3 (6.7.2017)	03-D-038	Lightbar above bed	Thx_119
120	t3 (6.7.2017)	03-D-038	Lightbar above bed PMA	Thx_120
121	t3 (6.7.2017)	03-D-038	Toilet flush button	Thx_121
122	t3 (6.7.2017)	03-D-038	Toilet PMA	Thx_122
123	t3 (6.7.2017)	03-D-038	Door handle	Thx_123
124	t3 (6.7.2017)	03-D-038	Pillow	Thx_124
125	t3 (6.7.2017)	03-D-038	Bed remote control	Thx_125
126	t3 (6.7.2017)	03-D-038	Bed remote control PMA	Thx_126
127	t3 (6.7.2017)	03-D-038	Bedside table	Thx_127
128	t3 (6.7.2017)	03-D-039	Floor	Thx_128
129	t3 (6.7.2017)	03-D-039	Sink	Thx_129
130	t3 (6.7.2017)	03-D-039	Sink PMA	Thx_130
131	t3 (6.7.2017)	03-D-039	Lightbar above bed	Thx_131
132	t3 (6.7.2017)	03-D-039	Lightbar above bed PMA	Thx_132
133	t3 (6.7.2017)	03-D-039	Medical workstation	Thx_133
134	t3 (6.7.2017)	03-D-039	Toilet flush button	Thx_134
135	t3 (6.7.2017)	03-D-039	Toilet PMA	Thx_135
136	t3 (6.7.2017)	03-D-039	Door handle	Thx_136
137	t3 (6.7.2017)	03-D-039	Pillow	Thx_137
138	t3 (6.7.2017)	03-D-039	Bed remote control	Thx_138
139	t3 (6.7.2017)	03-D-039	Bed remote control PMA	Thx_139
140	t3 (6.7.2017)	03-D-039	Bedside table	Thx_140
141	t4 (31.8.2017)	03-D-015	Floor	Thx_141
142	t4 (31.8.2017)	03-D-015	Sink	Thx_142
143	t4 (31.8.2017)	03-D-015	Sink PMA	Thx_143
144	t4 (31.8.2017)	03-D-015	Lightbar above bed	Thx_144
145	t4 (31.8.2017)	03-D-015	Lightbar above bed PMA	Thx_145
146	t4 (31.8.2017)	03-D-015	Medical workstation	Thx_146
147	t4 (31.8.2017)	03-D-015	Toilet flush button	Thx_147
148	t4 (31.8.2017)	03-D-015	Toilet PMA	Thx_148
149	t4 (31.8.2017)	03-D-015	Door handle	Thx_149
150	t4 (31.8.2017)	03-D-015	Pillow	Thx_150
151	t4 (31.8.2017)	03-D-015	Bed remote control	Thx_151
152	t4 (31.8.2017)	03-D-015	Bed remote control PMA	Thx_152
153	t4 (31.8.2017)	03-D-015	Bedside table	Thx_153
154	t4 (31.8.2017)	03-D-038	Floor	Thx_154
155	t4 (31.8.2017)	03-D-038	Sink	Thx_155
156	t4 (31.8.2017)	03-D-038	Sink PMA	Thx_156
157	t4 (31.8.2017)	03-D-038	Lightbar above bed	Thx_157
158	t4 (31.8.2017)	03-D-038	Lightbar above bed PMA	Thx_158
159	t4 (31.8.2017)	03-D-038	Toilet flush button	Thx_159
160	t4 (31.8.2017)	03-D-038	Toilet PMA	Thx_160
161	t4 (31.8.2017)	03-D-038	Door handle	Thx_161
162	t4 (31.8.2017)	03-D-038	Pillow	Thx_162
163	t4 (31.8.2017)	03-D-038	Bed remote control	Thx_163
164	t4 (31.8.2017)	03-D-038	Bed remote control PMA	Thx_164
165	t4 (31.8.2017)	03-D-038	Bedside table	Thx_165
166	t4 (04.9.2017)	03-D-039	Floor	Thx_166
167	t4 (04.9.2017)	03-D-039	Sink	Thx_167
168	t4 (04.9.2017)	03-D-039	Sink PMA	Thx_168
169	t4 (04.9.2017)	03-D-039	Lightbar above bed	Thx_169
170	t4 (04.9.2017)	03-D-039	Lightbar above bed PMA	Thx_170
171	t4 (04.9.2017)	03-D-039	Medical workstation	Thx_171
172	t4 (04.9.2017)	03-D-039	Toilet flush button	Thx_172
173	t4 (04.9.2017)	03-D-039	Toilet PMA	Thx_173
174	t4 (04.9.2017)	03-D-039	Door handle	Thx_174
175	t4 (04.9.2017)	03-D-039	Pillow	Thx_175
176	t4 (04.9.2017)	03-D-039	Bed remote control	Thx_176
177	t4 (04.9.2017)	03-D-039	Bed remote control PMA	Thx_177
178	t4 (04.9.2017)	03-D-039	Bedside table	Thx_178
179	t5 (7.12.2017)	03-D-015	Floor	Thx_179
180	t5 (7.12.2017)	03-D-015	Sink	Thx_180
181	t5 (7.12.2017)	03-D-015	Sink PMA	Thx_181
182	t5 (7.12.2017)	03-D-015	Lightbar above bed	Thx_182
183	t5 (7.12.2017)	03-D-015	Lightbar above bed PMA	Thx_183
184	t5 (7.12.2017)	03-D-015	Medical workstation	Thx_184
185	t5 (7.12.2017)	03-D-015	Toilet flush button	Thx_185
186	t5 (7.12.2017)	03-D-015	Toilet PMA	Thx_186
187	t5 (7.12.2017)	03-D-015	Door handle	Thx_187
188	t5 (7.12.2017)	03-D-015	Pillow	Thx_188
189	t5 (7.12.2017)	03-D-015	Bed remote control	Thx_189
190	t5 (7.12.2017)	03-D-015	Bed remote control PMA	Thx_190
191	t5 (7.12.2017)	03-D-015	Bedside table	Thx_191
192	t5 (7.12.2017)	03-D-038	Floor	Thx_192
193	t5 (7.12.2017)	03-D-038	Sink	Thx_193
194	t5 (7.12.2017)	03-D-038	Sink PMA	Thx_194
195	t5 (7.12.2017)	03-D-038	Lightbar above bed	Thx_195
196	t5 (7.12.2017)	03-D-038	Lightbar above bed PMA	Thx_196
197	t5 (7.12.2017)	03-D-038	Toilet flush button	Thx_197
198	t5 (7.12.2017)	03-D-038	Toilet PMA	Thx_198
199	t5 (7.12.2017)	03-D-038	Door handle	Thx_199
200	t5 (7.12.2017)	03-D-038	Pillow	Thx_200
201	t5 (7.12.2017)	03-D-038	Bed remote control	Thx_201
202	t5 (7.12.2017)	03-D-038	Bed remote control PMA	Thx_202
203	t5 (7.12.2017)	03-D-038	Bedside table	Thx_203
204	t5 (7.12.2017)	03-D-039	Floor	Thx_204
205	t5 (7.12.2017)	03-D-039	Sink	Thx_205
206	t5 (7.12.2017)	03-D-039	Sink PMA	Thx_206
207	t5 (7.12.2017)	03-D-039	Lightbar above bed	Thx_207
208	t5 (7.12.2017)	03-D-039	Lightbar above bed PMA	Thx_208
209	t5 (7.12.2017)	03-D-039	Medical workstation	Thx_209
210	t5 (7.12.2017)	03-D-039	Toilet flush button	Thx_210
211	t5 (7.12.2017)	03-D-039	Toilet PMA	Thx_211
212	t5 (7.12.2017)	03-D-039	Door handle	Thx_212
213	t5 (7.12.2017)	03-D-039	Pillow	Thx_213
214	t5 (7.12.2017)	03-D-039	Bed remote control	Thx_214
215	t5 (7.12.2017)	03-D-039	Bed remote control PMA	Thx_215
216	t5 (7.12.2017)	03-D-039	Bedside table	Thx_216
217	t1 (8.6.2017)	ALTE 313	Lightbar above bed	Thx_217
218	t1 (8.6.2017)	ALTE 313	Lightbar above bed PMA	Thx_218
219	t1 (8.6.2017)	ALTE 313	Bed remote control	Thx_219
220	t1 (8.6.2017)	ALTE 313	Bed remote control PMA	Thx_220
221	t1 (8.6.2017)	ALTE 313	Floor	Thx_221
222	t1 (8.6.2017)	ALTE 313	Door handle	Thx_222
223	t1 (8.6.2017)	ALTE 313	Bedside table	Thx_223
224	t2 (14.6.2017)	ALTE 313	Lightbar above bed	Thx_224
225	t2 (14.6.2017)	ALTE 313	Lightbar above bed PMA	Thx_225
226	t2 (14.6.2017)	ALTE 313	Floor	Thx_226
227	t2 (14.6.2017)	ALTE 313	Door handle	Thx_227
228	t6 (8.6.2018)	03-D-015	Floor	Thx_249
229	t6 (8.6.2018)	03-D-015	Sink	Thx_250
230	t6 (8.6.2018)	03-D-015	Sink PMA	Thx_251
231	t6 (8.6.2018)	03-D-015	Lightbar above bed	Thx_252
232	t6 (8.6.2018)	03-D-015	Lightbar above bed PMA	Thx_253
233	t6 (8.6.2018)	03-D-015	Medical workstation	Thx_254
234	t6 (8.6.2018)	03-D-015	Toilet flush button	Thx_255
235	t6 (8.6.2018)	03-D-015	Toilet PMA	Thx_256
236	t6 (8.6.2018)	03-D-015	Door handle	Thx_257
237	t6 (8.6.2018)	03-D-015	Pillow	Thx_258
238	t6 (8.6.2018)	03-D-015	Bed remote control	Thx_259
239	t6 (8.6.2018)	03-D-015	Bed remote control PMA	Thx_260
240	t6 (8.6.2018)	03-D-015	Bedside table	Thx_261
241	t6 (8.6.2018)	03-D-038	Floor	Thx_262
242	t6 (8.6.2018)	03-D-038	Sink	Thx_263
243	t6 (8.6.2018)	03-D-038	Sink PMA	Thx_264
244	t6 (8.6.2018)	03-D-038	Lightbar above bed	Thx_265
245	t6 (8.6.2018)	03-D-038	Lightbar above bed PMA	Thx_266
246	t6 (8.6.2018)	03-D-038	Toilet flush button	Thx_267
247	t6 (8.6.2018)	03-D-038	Toilet PMA	Thx_268
248	t6 (8.6.2018)	03-D-038	Door handle	Thx_269
249	t6 (8.6.2018)	03-D-038	Pillow	Thx_270
250	t6 (8.6.2018)	03-D-038	Bed remote control	Thx_271
251	t6 (8.6.2018)	03-D-038	Bed remote control PMA	Thx_272
252	t6 (8.6.2018)	03-D-038	Bedside table	Thx_273
253	t6 (8.6.2018)	03-D-039	Floor	Thx_274
254	t6 (8.6.2018)	03-D-039	Sink	Thx_275
255	t6 (8.6.2018)	03-D-039	Sink PMA	Thx_276
256	t6 (8.6.2018)	03-D-039	Lightbar above bed	Thx_277
257	t6 (8.6.2018)	03-D-039	Lightbar above bed PMA	Thx_278
258	t6 (8.6.2018)	03-D-039	Medical workstation	Thx_279
259	t6 (8.6.2018)	03-D-039	Toilet flush button	Thx_280
260	t6 (8.6.2018)	03-D-039	Toilet PMA	Thx_281
261	t6 (8.6.2018)	03-D-039	Door handle	Thx_282
262	t6 (8.6.2018)	03-D-039	Pillow	Thx_283
263	t6 (8.6.2018)	03-D-039	Bed remote control	Thx_284
264	t6 (8.6.2018)	03-D-039	Bed remote control PMA	Thx_285
265	t6 (8.6.2018)	03-D-039	Bedside table	Thx_286
Transplant surgery
	Sampling date	Room number	Sample location	Sample name	Sample status		Summary Transplant Surgery	t0	t1	t2	t3	t4	t5	t6	total
1	t0 (23.10.2017)	D-015	Floor	Trans_001			included	34	36	31	34	20	9	15	179
2	t0 (23.10.2017)	D-015	Lightbar above bed	Trans_002			not collected	1	0	1	1	0	6	0	9
3	t0 (23.10.2017)	D-015	Lightbar above bed PMA	Trans_003			removed after decontam/normalization	4	3	7	4	19	24	24	85
4	t0 (23.10.2017)	D-015	Sink	Trans_004			Wipe	3	3	3	3	3	3	3	21
5	t0 (23.10.2017)	D-015	Sink PMA	Trans_005			PMA treatment	12	12	12	12	12	10	12	82
6	t0 (23.10.2017)	D-015	Computer workstation	Trans_006
7	t0 (23.10.2017)	D-015	Toilet flush button	Trans_007			Sample Location	t0	t1	t2	t3	t4	t5	t6	total
8	t0 (23.10.2017)	D-015	Toilet PMA	Trans_008			Bed frame	3	3	3	3	3	3	3	21
9	t0 (23.10.2017)	D-015	Door handle	Trans_009			Bed remote control	3	3	3	3	3	3	3	21
10	t0 (23.10.2017)	D-015	Bed frame	Trans_010			Bed remote control PMA	3	3	3	3	3	3	3	21
11	t0 (23.10.2017)	D-015	Bed remote control	Trans_011			Bedside table	3	3	3	3	3	3	3	21
12	t0 (23.10.2017)	D-015	Bed remote control PMA	Trans_012			Computer workstation	3	3	3	3	3	3	3	21
13	t0 (23.10.2017)	D-015	Bedside table	Trans_013			Door handle	3	3	3	3	3	3	3	21
14	t0 (23.10.2017)	D-038A	Floor	Trans_014			Floor	3	3	3	3	3	3	3	21
15	t0 (23.10.2017)	D-038A	Lightbar above bed	Trans_015			Lightbar above bed	3	3	3	3	3	3	3	21
16	t0 (23.10.2017)	D-038A	Lightbar above bed PMA	Trans_016			Lightbar above bed PMA	3	3	3	3	3	3	3	21
17	t0 (23.10.2017)	D-038A	Sink	Trans_017			Sink	3	3	3	3	3	3	3	21
18	t0 (23.10.2017)	D-038A	Sink PMA	Trans_018			Sink PMA	3	3	3	3	3	3	3	21
19	t0 (23.10.2017)	D-038A	Computer workstation	Trans_019			Toilet flush button	3	3	3	3	3	3	3	21
20	t0 (23.10.2017)	D-038A	Toilet flush button	Trans_020			Toilet PMA	3	3	3	3	3	3	3	21
21	t0 (23.10.2017)	D-038A	Toilet PMA	Trans_021
22	t0 (23.10.2017)	D-038A	Door handle	Trans_022			Summary Transplant Surgery	Bed frame	Bed remote control	Bed remote control PMA	Bedside table	Computer workstation	Door handle	Floor	Lightbar above bed	Lightbar above bed PMA	Sink	Sink PMA	Toilet flush button	Toilet PMA
23	t0 (23.10.2017)	D-038A	Bed frame	Trans_023			included	14	14	11	13	14	15	15	14	15	14	15	12	13
24	t0 (23.10.2017)	D-038A	Bed remote control	Trans_024			not collected	4	2	2	1	0	0	0	0	0	0	0	0	0
25	t0 (23.10.2017)	D-038A	Bed remote control PMA	Trans_025			removed after decontam/normalization	3	5	8	7	7	6	6	7	6	7	6	9	8
26	t0 (23.10.2017)	D-038A	Bedside table	Trans_026			total	21	21	21	21	21	21	21	21	21	21	21	21	21
27	t0 (23.10.2017)	D-039A	Floor	Trans_027
28	t0 (23.10.2017)	D-039A	Lightbar above bed	Trans_028
29	t0 (23.10.2017)	D-039A	Lightbar above bed PMA	Trans_029
30	t0 (23.10.2017)	D-039A	Sink	Trans_030
31	t0 (23.10.2017)	D-039A	Sink PMA	Trans_031
32	t0 (23.10.2017)	D-039A	Computer workstation	Trans_032
33	t0 (23.10.2017)	D-039A	Toilet flush button	Trans_033
34	t0 (23.10.2017)	D-039A	Toilet PMA	Trans_034
35	t0 (23.10.2017)	D-039A	Door handle	Trans_035
36	t0 (23.10.2017)	D-039A	Bed frame	Trans_036
37	t0 (23.10.2017)	D-039A	Bed remote control	Trans_037
38	t0 (23.10.2017)	D-039A	Bed remote control PMA	Trans_038
39	t0 (23.10.2017)	D-039A	Bedside table
40	t1 (30.10.2017)	D-015	Floor	Trans_042
41	t1 (30.10.2017)	D-015	Lightbar above bed	Trans_043
42	t1 (30.10.2017)	D-015	Lightbar above bed PMA	Trans_044
43	t1 (30.10.2017)	D-015	Sink	Trans_045
44	t1 (30.10.2017)	D-015	Sink PMA	Trans_046
45	t1 (30.10.2017)	D-015	Computer workstation	Trans_047
46	t1 (30.10.2017)	D-015	Toilet flush button	Trans_048
47	t1 (30.10.2017)	D-015	Toilet PMA	Trans_049
48	t1 (30.10.2017)	D-015	Door handle	Trans_050
49	t1 (30.10.2017)	D-015	Bed frame	Trans_051
50	t1 (30.10.2017)	D-015	Bed remote control	Trans_052
51	t1 (30.10.2017)	D-015	Bed remote control PMA	Trans_053
52	t1 (30.10.2017)	D-015	Bedside table	Trans_054
53	t1 (30.10.2017)	D-038A	Floor	Trans_055
54	t1 (30.10.2017)	D-038A	Lightbar above bed	Trans_056
55	t1 (30.10.2017)	D-038A	Lightbar above bed PMA	Trans_057
56	t1 (30.10.2017)	D-038A	Sink	Trans_058
57	t1 (30.10.2017)	D-038A	Sink PMA	Trans_059
58	t1 (30.10.2017)	D-038A	Computer workstation	Trans_060
59	t1 (30.10.2017)	D-038A	Toilet flush button	Trans_061
60	t1 (30.10.2017)	D-038A	Toilet PMA	Trans_062
61	t1 (30.10.2017)	D-038A	Door handle	Trans_063
62	t1 (30.10.2017)	D-038A	Bed frame	Trans_064
63	t1 (30.10.2017)	D-038A	Bed remote control	Trans_065
64	t1 (30.10.2017)	D-038A	Bed remote control PMA	Trans_066
65	t1 (30.10.2017)	D-038A	Bedside table	Trans_067
66	t1 (30.10.2017)	D-039A	Floor	Trans_068
67	t1 (30.10.2017)	D-039A	Lightbar above bed	Trans_069
68	t1 (30.10.2017)	D-039A	Lightbar above bed PMA	Trans_070
69	t1 (30.10.2017)	D-039A	Sink	Trans_071
70	t1 (30.10.2017)	D-039A	Sink PMA	Trans_072
71	t1 (30.10.2017)	D-039A	Computer workstation	Trans_073
72	t1 (30.10.2017)	D-039A	Toilet flush button	Trans_074
73	t1 (30.10.2017)	D-039A	Toilet PMA	Trans_075
74	t1 (30.10.2017)	D-039A	Door handle	Trans_076
75	t1 (30.10.2017)	D-039A	Bed frame	Trans_077
76	t1 (30.10.2017)	D-039A	Bed remote control	Trans_078
77	t1 (30.10.2017)	D-039A	Bed remote control PMA	Trans_079
78	t1 (30.10.2017)	D-039A	Bedside table	Trans_080
79	t2 (6.11.2017)	D-015	Floor	Trans_084
80	t2 (6.11.2017)	D-015	Lightbar above bed	Trans_085
81	t2 (6.11.2017)	D-015	Lightbar above bed PMA	Trans_086
82	t2 (6.11.2017)	D-015	Sink	Trans_087
83	t2 (6.11.2017)	D-015	Sink PMA	Trans_088
84	t2 (6.11.2017)	D-015	Computer workstation	Trans_089
85	t2 (6.11.2017)	D-015	Toilet flush button	Trans_090
86	t2 (6.11.2017)	D-015	Toilet PMA	Trans_091
87	t2 (6.11.2017)	D-015	Door handle	Trans_092
88	t2 (6.11.2017)	D-015	Bed frame	Trans_093
89	t2 (6.11.2017)	D-015	Bed remote control	Trans_094
90	t2 (6.11.2017)	D-015	Bed remote control PMA	Trans_095
91	t2 (6.11.2017)	D-015	Bedside table	Trans_096
92	t2 (6.11.2017)	D-038A	Floor	Trans_097
93	t2 (6.11.2017)	D-038A	Lightbar above bed	Trans_098
94	t2 (6.11.2017)	D-038A	Lightbar above bed PMA	Trans_099
95	t2 (6.11.2017)	D-038A	Sink	Trans_100
96	t2 (6.11.2017)	D-038A	Sink PMA	Trans_101
97	t2 (6.11.2017)	D-038A	Computer workstation	Trans_102
98	t2 (6.11.2017)	D-038A	Toilet flush button	Trans_103
99	t2 (6.11.2017)	D-038A	Toilet PMA	Trans_104
100	t2 (6.11.2017)	D-038A	Door handle	Trans_105
101	t2 (6.11.2017)	D-038A	Bed frame
102	t2 (6.11.2017)	D-038A	Bed remote control	Trans_106
103	t2 (6.11.2017)	D-038A	Bed remote control PMA	Trans_107
104	t2 (6.11.2017)	D-038A	Bedside table	Trans_108
105	t2 (6.11.2017)	D-039A	Floor	Trans_109
106	t2 (6.11.2017)	D-039A	Lightbar above bed	Trans_110
107	t2 (6.11.2017)	D-039A	Lightbar above bed PMA	Trans_111
108	t2 (6.11.2017)	D-039A	Sink	Trans_112
109	t2 (6.11.2017)	D-039A	Sink PMA	Trans_113
110	t2 (6.11.2017)	D-039A	Computer workstation	Trans_114
111	t2 (6.11.2017)	D-039A	Toilet flush button	Trans_115
112	t2 (6.11.2017)	D-039A	Toilet PMA	Trans_116
113	t2 (6.11.2017)	D-039A	Door handle	Trans_117
114	t2 (6.11.2017)	D-039A	Bed frame	Trans_118
115	t2 (6.11.2017)	D-039A	Bed remote control	Trans_119
116	t2 (6.11.2017)	D-039A	Bed remote control PMA	Trans_120
117	t2 (6.11.2017)	D-039A	Bedside table	Trans_121
118	t3 (27.11.2017)	D-015	Floor	Trans_125
119	t3 (27.11.2017)	D-015	Lightbar above bed	Trans_126
120	t3 (27.11.2017)	D-015	Lightbar above bed PMA	Trans_127
121	t3 (27.11.2017)	D-015	Sink	Trans_128
122	t3 (27.11.2017)	D-015	Sink PMA	Trans_129
123	t3 (27.11.2017)	D-015	Computer workstation	Trans_130
124	t3 (27.11.2017)	D-015	Toilet flush button	Trans_131
125	t3 (27.11.2017)	D-015	Toilet PMA	Trans_132
126	t3 (27.11.2017)	D-015	Door handle	Trans_133
127	t3 (27.11.2017)	D-015	Bed frame	Trans_134
128	t3 (27.11.2017)	D-015	Bed remote control	Trans_135
129	t3 (27.11.2017)	D-015	Bed remote control PMA	Trans_136
130	t3 (27.11.2017)	D-015	Bedside table	Trans_137
131	t3 (27.11.2017)	D-038A	Floor	Trans_138
132	t3 (27.11.2017)	D-038A	Lightbar above bed	Trans_139
133	t3 (27.11.2017)	D-038A	Lightbar above bed PMA	Trans_140
134	t3 (27.11.2017)	D-038A	Sink	Trans_141
135	t3 (27.11.2017)	D-038A	Sink PMA	Trans_142
136	t3 (27.11.2017)	D-038A	Computer workstation	Trans_143
137	t3 (27.11.2017)	D-038A	Toilet flush button	Trans_144
138	t3 (27.11.2017)	D-038A	Toilet PMA	Trans_145
139	t3 (27.11.2017)	D-038A	Door handle	Trans_146
140	t3 (27.11.2017)	D-038A	Bed frame
141	t3 (27.11.2017)	D-038A	Bed remote control	Trans_147
142	t3 (27.11.2017)	D-038A	Bed remote control PMA	Trans_148
143	t3 (27.11.2017)	D-038A	Bedside table	Trans_149
144	t3 (27.11.2017)	D-039A	Floor	Trans_150
145	t3 (27.11.2017)	D-039A	Lightbar above bed	Trans_151
146	t3 (27.11.2017)	D-039A	Lightbar above bed PMA	Trans_152
147	t3 (27.11.2017)	D-039A	Sink	Trans_153
148	t3 (27.11.2017)	D-039A	Sink PMA	Trans_154
149	t3 (27.11.2017)	D-039A	Computer workstation	Trans_155
150	t3 (27.11.2017)	D-039A	Toilet flush button	Trans_156
151	t3 (27.11.2017)	D-039A	Toilet PMA	Trans_157
152	t3 (27.11.2017)	D-039A	Door handle	Trans_158
153	t3 (27.11.2017)	D-039A	Bed frame	Trans_159
154	t3 (27.11.2017)	D-039A	Bed remote control	Trans_160
155	t3 (27.11.2017)	D-039A	Bed remote control PMA	Trans_161
156	t3 (27.11.2017)	D-039A	Bedside table	Trans_162
157	t4 (22.01.2018)	D-015	Floor	Trans_166
158	t4 (22.01.2018)	D-015	Lightbar above bed	Trans_167
159	t4 (22.01.2018)	D-015	Lightbar above bed PMA	Trans_168
160	t4 (22.01.2018)	D-015	Sink	Trans_169
161	t4 (22.01.2018)	D-015	Sink PMA	Trans_170
162	t4 (22.01.2018)	D-015	Computer workstation	Trans_171
163	t4 (22.01.2018)	D-015	Toilet flush button	Trans_172
164	t4 (22.01.2018)	D-015	Toilet PMA	Trans_173
165	t4 (22.01.2018)	D-015	Door handle	Trans_174
166	t4 (22.01.2018)	D-015	Bed frame	Trans_175
167	t4 (22.01.2018)	D-015	Bed remote control	Trans_176
168	t4 (22.01.2018)	D-015	Bed remote control PMA	Trans_177
169	t4 (22.01.2018)	D-015	Bedside table	Trans_178
170	t4 (22.01.2018)	D-038A	Floor	Trans_179
171	t4 (22.01.2018)	D-038A	Lightbar above bed	Trans_180
172	t4 (22.01.2018)	D-038A	Lightbar above bed PMA	Trans_181
173	t4 (22.01.2018)	D-038A	Sink	Trans_182
174	t4 (22.01.2018)	D-038A	Sink PMA	Trans_183
175	t4 (22.01.2018)	D-038A	Computer workstation	Trans_184
176	t4 (22.01.2018)	D-038A	Toilet flush button	Trans_185
177	t4 (22.01.2018)	D-038A	Toilet PMA	Trans_186
178	t4 (22.01.2018)	D-038A	Door handle	Trans_187
179	t4 (22.01.2018)	D-038A	Bed frame	Trans_188
180	t4 (22.01.2018)	D-038A	Bed remote control	Trans_189
181	t4 (22.01.2018)	D-038A	Bed remote control PMA	Trans_190
182	t4 (22.01.2018)	D-038A	Bedside table	Trans_191
183	t4 (22.01.2018)	D-039A	Floor	Trans_192
184	t4 (22.01.2018)	D-039A	Lightbar above bed	Trans_193
185	t4 (22.01.2018)	D-039A	Lightbar above bed PMA	Trans_194
186	t4 (22.01.2018)	D-039A	Sink	Trans_195
187	t4 (22.01.2018)	D-039A	Sink PMA	Trans_196
188	t4 (22.01.2018)	D-039A	Computer workstation	Trans_197
189	t4 (22.01.2018)	D-039A	Toilet flush button	Trans_198
190	t4 (22.01.2018)	D-039A	Toilet PMA	Trans_199
191	t4 (22.01.2018)	D-039A	Door handle	Trans_200
192	t4 (22.01.2018)	D-039A	Bed frame	Trans_201
193	t4 (22.01.2018)	D-039A	Bed remote control	Trans_202
194	t4 (22.01.2018)	D-039A	Bed remote control PMA	Trans_203
195	t4 (22.01.2018)	D-039A	Bedside table	Trans_204
196	t5 (28.05.2018)	D-015	Floor	Trans_208
197	t5 (28.05.2018)	D-015	Lightbar above bed	Trans_209
198	t5 (28.05.2018)	D-015	Lightbar above bed PMA	Trans_210
199	t5 (28.05.2018)	D-015	Sink	Trans_211
200	t5 (28.05.2018)	D-015	Sink PMA	Trans_212
201	t5 (28.05.2018)	D-015	Computer workstation	Trans_213
202	t5 (28.05.2018)	D-015	Toilet flush button	Trans_214
203	t5 (28.05.2018)	D-015	Toilet PMA	Trans_215
204	t5 (28.05.2018)	D-015	Door handle	Trans_216
205	t5 (28.05.2018)	D-015	Bed frame	Trans_217
206	t5 (28.05.2018)	D-015	Bed remote control	Trans_218
207	t5 (28.05.2018)	D-015	Bed remote control PMA	Trans_219
208	t5 (28.05.2018)	D-015	Bedside table	Trans_220
209	t5 (28.05.2018)	D-038A	Floor	Trans_221
210	t5 (28.05.2018)	D-038A	Lightbar above bed	Trans_222
211	t5 (28.05.2018)	D-038A	Lightbar above bed PMA	Trans_223
212	t5 (28.05.2018)	D-038A	Sink	Trans_224
213	t5 (28.05.2018)	D-038A	Sink PMA	Trans_225
214	t5 (28.05.2018)	D-038A	Computer workstation	Trans_226
215	t5 (28.05.2018)	D-038A	Toilet flush button	Trans_227
216	t5 (28.05.2018)	D-038A	Toilet PMA	Trans_228
217	t5 (28.05.2018)	D-038A	Door handle	Trans_229
218	t5 (28.05.2018)	D-038A	Bed frame
219	t5 (28.05.2018)	D-038A	Bed remote control
220	t5 (28.05.2018)	D-038A	Bed remote control PMA
221	t5 (28.05.2018)	D-038A	Bedside table	Trans_230
222	t5 (28.05.2018)	D-039A	Floor	Trans_231
223	t5 (28.05.2018)	D-039A	Lightbar above bed	Trans_232
224	t5 (28.05.2018)	D-039A	Lightbar above bed PMA	Trans_233
225	t5 (28.05.2018)	D-039A	Sink	Trans_234
226	t5 (28.05.2018)	D-039A	Sink PMA	Trans_235
227	t5 (28.05.2018)	D-039A	Computer workstation	Trans_236
228	t5 (28.05.2018)	D-039A	Toilet flush button	Trans_237
229	t5 (28.05.2018)	D-039A	Toilet PMA	Trans_238
230	t5 (28.05.2018)	D-039A	Door handle	Trans_239
231	t5 (28.05.2018)	D-039A	Bed frame
232	t5 (28.05.2018)	D-039A	Bed remote control
233	t5 (28.05.2018)	D-039A	Bed remote control PMA
234	t5 (28.05.2018)	D-039A	Bedside table	Trans_240
235	t6 (29.10.2018)	D-015	Floor	Trans_244
236	t6 (29.10.2018)	D-015	Lightbar above bed	Trans_245
237	t6 (29.10.2018)	D-015	Lightbar above bed PMA	Trans_246
238	t6 (29.10.2018)	D-015	Sink	Trans_247
239	t6 (29.10.2018)	D-015	Sink PMA	Trans_248
240	t6 (29.10.2018)	D-015	Computer workstation	Trans_249
241	t6 (29.10.2018)	D-015	Toilet flush button	Trans_250
242	t6 (29.10.2018)	D-015	Toilet PMA	Trans_251
243	t6 (29.10.2018)	D-015	Door handle	Trans_252
244	t6 (29.10.2018)	D-015	Bed frame	Trans_253
245	t6 (29.10.2018)	D-015	Bed remote control	Trans_254
246	t6 (29.10.2018)	D-015	Bed remote control PMA	Trans_255
247	t6 (29.10.2018)	D-015	Bedside table	Trans_256
248	t6 (29.10.2018)	D-038A	Floor	Trans_257
249	t6 (29.10.2018)	D-038A	Lightbar above bed	Trans_258
250	t6 (29.10.2018)	D-038A	Lightbar above bed PMA	Trans_259
251	t6 (29.10.2018)	D-038A	Sink	Trans_260
252	t6 (29.10.2018)	D-038A	Sink PMA	Trans_261
253	t6 (29.10.2018)	D-038A	Computer workstation	Trans_262
254	t6 (29.10.2018)	D-038A	Toilet flush button	Trans_263
255	t6 (29.10.2018)	D-038A	Toilet PMA	Trans_264
256	t6 (29.10.2018)	D-038A	Door handle	Trans_265
257	t6 (29.10.2018)	D-038A	Bed frame	Trans_266
258	t6 (29.10.2018)	D-038A	Bed remote control	Trans_267
259	t6 (29.10.2018)	D-038A	Bed remote control PMA	Trans_268
260	t6 (29.10.2018)	D-038A	Bedside table	Trans_269
261	t6 (29.10.2018)	D-039A	Floor	Trans_270
262	t6 (29.10.2018)	D-039A	Lightbar above bed	Trans_271
263	t6 (29.10.2018)	D-039A	Lightbar above bed PMA	Trans_272
264	t6 (29.10.2018)	D-039A	Sink	Trans_273
265	t6 (29.10.2018)	D-039A	Sink PMA	Trans_274
266	t6 (29.10.2018)	D-039A	Computer workstation	Trans_275
267	t6 (29.10.2018)	D-039A	Toilet flush button	Trans_276
268	t6 (29.10.2018)	D-039A	Toilet PMA	Trans_277
269	t6 (29.10.2018)	D-039A	Door handle	Trans_278
270	t6 (29.10.2018)	D-039A	Bed frame	Trans_279
271	t6 (29.10.2018)	D-039A	Bed remote control	Trans_280
272	t6 (29.10.2018)	D-039A	Bed remote control PMA	Trans_281
273	t6 (29.10.2018)	D-039A	Bedside table	Trans_282

## Sheet: Supplementary Table 2
Supplementary table 2: MaAsLin2 alpha diversity
Shannon diversity
Macro-functional level, grouped by department
Fixed effect	Department		all5dep	nothing significant
reference	Department, ICU			feature	metadata	value	coef	stderr	N	N.not.0	pval	qval
random effect	roomtype			Shannon	Department	Amb	0	0	757	757	0.75	0.83
				Shannon	Department	Gen_Surg	0	0	757	757	0.61	0.83
				Shannon	Department	Thx	0	0	757	757	0.53	0.83
				Shannon	Department	Trans	0	0	757	757	0.83	0.83
Macro-functional level, Departments over time
Fixed effect	Time_point		Amb	feature	metadata	value	coef	stderr	N	N.not.0	pval	qval
reference	Time_point; t0			Shannon	Time_point	t2	-0.6	0.1	100	100	7.87e-08	4.72e-07
random effect	roomtype			Shannon	Time_point	t1	-0.6	0.1	100	100	1.91e-05	0.0001
				Shannon	Time_point	t3	-0.3	0.1	100	100	0.0249125	0.05
			Gen_Surg	nothing significant
			all results	feature	metadata	value	coef	stderr	N	N.not.0	pval	qval
				Shannon	Time_point	t3	0.226149	0.118914	175	175	0.05891	0.35346
				Shannon	Time_point	t1	0.139309	0.118914	175	175	0.24305	0.4861
				Shannon	Time_point	t6	0.160235	0.118105	175	175	0.176691	0.4861
				Shannon	Time_point	t5	0.0838237	0.118105	175	175	0.478851	0.718277
				Shannon	Time_point	t4	-0.0596662	0.118105	175	175	0.614084	0.7369
				Shannon	Time_point	t2	0.0389519	0.118105	175	175	0.741957	0.741957
			ICU	feature	metadata	value	coef	stderr	N	N.not.0	pval	qval
				Shannon	Time_point	t5	-0.364037	0.09932	178	178	0.00032942	0.002
				Shannon	Time_point	t4	-0.352672	0.10766	178	178	0.00127574	0.004
				Shannon	Time_point	t3	-0.198271	0.103548	178	178	0.0571911	0.114
				Shannon	Time_point	t2	-0.171391	0.09932	178	178	0.0862183	0.129
			Thx	nothing significant
			all results	feature	metadata	value	coef	stderr	N	N.not.0	pval	qval
				Shannon	Time_point	t3	0.195677	0.112598	179	179	0.0840298	0.289899
				Shannon	Time_point	t4	0.186629	0.111718	179	179	0.096633	0.289899
				Shannon	Time_point	t1	0.0640386	0.108098	179	179	0.554351	0.665221
				Shannon	Time_point	t5	0.0857528	0.111718	179	179	0.443788	0.665221
				Shannon	Time_point	t6	-0.085009	0.111718	179	179	0.447744	0.665221
				Shannon	Time_point	t2	0.0186437	0.110129	179	179	0.865769	0.865769
			Trans	feature	metadata	value	coef	stderr	N	N.not.0	pval	qval
				Shannon	Time_point	t1	-0.3	0.1	125	125	0.00175509	0.0105305
				Shannon	Time_point	t6	-0.3	0.1	125	125	0.0231502	0.0694506
Micro-functional level, Locations
Fixed effect	Time_point		Bed remote control	feature	metadata	value	coef	stderr	N	N.not.0	pval	qval
reference	Time_point, t0			Shannon	Time_point	t1	-0.386925	0.161502	75	75	0.0193427	0.058028
random effect	roomtype			Shannon	Time_point	t2	-0.422143	0.163355	75	75	0.0119122	0.058028
				Shannon	Time_point	t6	-0.353446	0.170918	75	75	0.0424541	0.0849083
				Shannon	Time_point	t5	-0.325784	0.170918	75	75	0.0608671	0.0913007
			Door handle	feature	metadata	value	coef	stderr	N	N.not.0	pval	qval
				Shannon	Time_point	t4	0.191844	0.092002	89	89	0.04016	0.12048
				Shannon	Time_point	t6	0.216646	0.092002	89	89	0.0209233	0.12048
				Shannon	Time_point	t5	0.146668	0.0880852	89	89	0.0997155	0.199431
				Shannon	Time_point	t3	0.126559	0.0899016	89	89	0.162983	0.244475
			Floor	nothing significant
				feature	metadata	value	coef	stderr	N	N.not.0	pval	qval
				Shannon	Time_point	t2	-0.209267	0.117424	93	93	0.0785	0.471
				Shannon	Time_point	t1	-0.126279	0.119375	93	93	0.293277	0.601121
				Shannon	Time_point	t4	0.109287	0.130769	93	93	0.405839	0.601121
				Shannon	Time_point	t5	0.127562	0.13126	93	93	0.334065	0.601121
				Shannon	Time_point	t6	0.0890629	0.131738	93	93	0.500934	0.601121
				Shannon	Time_point	t3	-0.0392732	0.127448	93	93	0.758782	0.758782
			Sink	nothing significant
				feature	metadata	value	coef	stderr	N	N.not.0	pval	qval
				Shannon	Time_point	t1	0.186791	0.1755	83	83	0.290546	0.875345
				Shannon	Time_point	t2	-0.116161	0.160705	83	83	0.472008	0.875345
				Shannon	Time_point	t4	-0.165487	0.1755	83	83	0.348695	0.875345
				Shannon	Time_point	t6	-0.0941046	0.170931	83	83	0.583563	0.875345
				Shannon	Time_point	t3	-0.00764464	0.163654	83	83	0.962865	0.962865
				Shannon	Time_point	t5	0.0201479	0.167029	83	83	0.904306	0.962865
Richness
Macro-functional level, Departments over time
Fixed effect	Time_point		Amb	feature	metadata	value	coef	stderr	N	N.not.0	pval	qval
reference	Time_point; t0			richness	Time_point	t2	-1.5	0.361238	100	100	5.19e-05	0.0003
random effect	roomtype			richness	Time_point	t1	-1.8	0.452537	100	100	0.000182	0.0005
				richness	Time_point	t3	-0.8	0.383949	100	100	0.0433329	0.0867
				richness	Time_point	t4	0.7	0.447511	100	100	0.124853	0.1873
			Gen_Surg	feature	metadata	value	coef	stderr	N	N.not.0	pval	qval
				richness	Time_point	t1	1.06534	0.388327	175	175	0.00674072	0.0404443
				richness	Time_point	t6	0.935972	0.385687	175	175	0.0162912	0.0488736
				richness	Time_point	t3	0.760537	0.388327	175	175	0.0518275	0.103655
			ICU	feature	metadata	value	coef	stderr	N	N.not.0	pval	qval
				richness	Time_point	t4	-1.23502	0.365654	178	178	0.00090548	0.0054329
				richness	Time_point	t3	-0.75264	0.351688	178	178	0.033766	0.0786021
				richness	Time_point	t5	-0.700613	0.337327	178	178	0.039301	0.0786021
			Thx	feature	metadata	value	coef	stderr	N	N.not.0	pval	qval
				richness	Time_point	t4	1.24173	0.399467	179	179	0.00220115	0.0132069
				richness	Time_point	t3	1.10974	0.402613	179	179	0.00647579	0.0194274
				richness	Time_point	t6	1.00649	0.399467	179	179	0.0126606	0.0253212
				richness	Time_point	t2	0.817129	0.393786	179	179	0.0394699	0.0592049
				richness	Time_point	t5	0.617243	0.399467	179	179	0.124144	0.148972
				richness	Time_point	t1	0.551812	0.386521	179	179	0.155209	0.155209
			Trans	feature	metadata	value	coef	stderr	N	N.not.0	pval	qval
				richness	Time_point	t1	-0.665813	0.340751	125	125	0.0530722	0.189531
				richness	Time_point	t5	-1.09307	0.582774	125	125	0.063177	0.189531
				richness	Time_point	t4	0.603753	0.393875	125	125	0.127989	0.191983
				richness	Time_point	t6	-0.724582	0.448619	125	125	0.108952	0.191983
Pilou's Evenness
Macro-functional level, Departments over time
Fixed effect	Time_point		Amb	feature	metadata	value	coef	stderr	N	N.not.0	pval	qval
reference	Time_point; t0			evenness	Time_point	t2	-0.3	0.0605797	100	100	5.72e-05	0.0003
random effect	roomtype			evenness	Time_point	t1	-0.2	0.0751157	100	100	0.00452	0.0136
			Gen_Surg	nothing significant
			all results	feature	metadata	value	coef	stderr	N	N.not.0	pval	qval
				evenness	Time_point	t4	-0.126773	0.0733929	175	175	0.0859482	0.515689
				evenness	Time_point	t1	-0.061118	0.0738952	175	175	0.40936	0.614039
				evenness	Time_point	t2	-0.0629075	0.0733929	175	175	0.392592	0.614039
				evenness	Time_point	t3	0.0648228	0.0738952	175	175	0.381617	0.614039
				evenness	Time_point	t6	-0.0339894	0.0733929	175	175	0.643881	0.772657
				evenness	Time_point	t5	-0.0185459	0.0733929	175	175	0.800814	0.800814
			ICU	feature	metadata	value	coef	stderr	N	N.not.0	pval	qval
				evenness	Time_point	t5	-0.182945	0.0604313	178	178	0.00284924	0.0170955
			Thx	feature	metadata	value	coef	stderr	N	N.not.0	pval	qval
				evenness	Time_point	t6	-0.295921	0.0699654	179	179	3.8e-05	0.000227901
				evenness	Time_point	t2	-0.162034	0.0689704	179	179	0.0199429	0.0598288
			Trans	feature	metadata	value	coef	stderr	N	N.not.0	pval	qval
				evenness	Time_point	t1	-0.116627	0.0540174	125	125	0.03287	0.19722

## Sheet: Supplementary Table 3
Supplementary table 3: MaAsLin2 beta diversity
Macro-functional level, grouped by department
Fixed effect	Time_point		all5dep	feature	metadata	value	coef	stderr	N	N.not.0	pval	qval
reference	Time_point, t0			Axis_1	Time_point	t6	1.5	0.323581	757	386	3.25e-06	1.95e-05
random effect	roomtype			Axis_1	Time_point	t2	1.3	0.324615	757	386	7.02e-05	0.0002
				Axis_1	Time_point	t4	1.3	0.325155	757	386	0.00011002	0.0002
				Axis_1	Time_point	t1	1.1	0.337681	757	386	0.00094957	0.0014
				Axis_1	Time_point	t5	1	0.324615	757	386	0.00355466	0.0043
				Axis_1	Time_point	t3	0.9	0.323581	757	386	0.00445817	0.0045
Macro-functional level, Departments over time
Fixed effect	Time_point		Amb	nothing significant
reference	Time_point; t0		all results:	feature	metadata	value	coef	stderr	N	N.not.0	pval	qval
random effect	roomtype			Axis_1	Time_point	t4	1.22603	0.882627	100	16	0.19005	0.248023
				Axis_1	Time_point	t5	1.03124	0.849309	100	16	0.248023	0.248023
				Axis_1	Time_point	t6	2.09347	1.47105	100	16	0.180177	0.248023
			Gen_Surg	nothing significant
			all results:	feature	metadata	value	coef	stderr	N	N.not.0	pval	qval
				Axis_1	Time_point	t2	-0.3	0.3862	175	123	0.497712	0.767403
				Axis_1	Time_point	t3	-0.4	0.390651	175	123	0.318046	0.767403
				Axis_1	Time_point	t4	0.1	0.369281	175	123	0.767403	0.767403
				Axis_1	Time_point	t5	0.1	0.375195	175	123	0.758795	0.767403
				Axis_1	Time_point	t6	0.4	0.382575	175	123	0.328256	0.767403
			ICU	feature	metadata	value	coef	stderr	N	N.not.0	pval	qval
				Axis_1	Time_point	t1	1.3	0.5	178	86	0.012726	0.025
				Axis_1	Time_point	t2	1.3	0.5	178	86	0.0109721	0.025
				Axis_1	Time_point	t3	1.4	0.5	178	86	0.0071442	0.025
				Axis_1	Time_point	t4	1.3	0.6	178	86	0.020603	0.031
				Axis_1	Time_point	t6	1	0.5	178	86	0.0393959	0.047
				Axis_1	Time_point	t5	0.8	0.5	178	86	0.110823	0.111
			Thx	feature	metadata	value	coef	stderr	N	N.not.0	pval	qval
				Axis_1	Time_point	t6	1.9	0.6	179	120	0.00197004	0.012
				Axis_1	Time_point	t2	1.6	0.6	179	120	0.00774677	0.023
				Axis_1	Time_point	t1	1.3	0.6	179	120	0.0389304	0.078
				Axis_1	Time_point	t4	1.2	0.6	179	120	0.0527383	0.079
				Axis_1	Time_point	t3	1.1	0.6	179	120	0.0890194	0.107
				Axis_1	Time_point	t5	1	0.6	179	120	0.113177	0.113
			Trans	feature	metadata	value	coef	stderr	N	N.not.0	pval	qval
				Axis_1	Time_point	t1	-1.5	0.780791	125	41	0.0616778	0.185
				Axis_1	Time_point	t5	-2.4	1.1042	125	41	0.0386854	0.185
Micro-functional level, Locations
Fixed effect	Time_point		Bed remote	feature	metadata	value	coef	stderr	N	N.not.0	pval	qval
reference	Time_point, t0			Axis_1	Time_point	t5	3.34956	1.19976	75	47	0.00800437	0.0250478
random effect	roomtype			Axis_1	Time_point	t6	3.26659	1.17606	75	47	0.00834926	0.0250478
				Axis_1	Time_point	t2	2.61199	1.17447	75	47	0.0320734	0.0641467
				Axis_1	Time_point	t1	2.38489	1.17874	75	47	0.0497692	0.0644861
				Axis_1	Time_point	t4	2.32565	1.16985	75	47	0.0537384	0.0644861
				Axis_1	Time_point	t3	2.15706	1.18805	75	47	0.0769325	0.0769325
			Door handle	feature	metadata	value	coef	stderr	N	N.not.0	pval	qval
				Axis_1	Time_point	t4	1.34189	0.526397	89	52	0.014276	0.0856559
				Axis_1	Time_point	t6	0.878625	0.495587	89	52	0.0830143	0.249043
			Floor	nothing significant
				feature	metadata	value	coef	stderr	N	N.not.0	pval	qval
				Axis_1	Time_point	t5	-2.26029	1.49922	93	44	0.139957	0.699786
				Axis_1	Time_point	t2	-0.806394	1.52671	93	44	0.600488	0.923936
				Axis_1	Time_point	t3	-0.144775	1.50622	93	44	0.923936	0.923936
				Axis_1	Time_point	t4	-0.907089	1.50587	93	44	0.550547	0.923936
				Axis_1	Time_point	t6	-0.349958	1.51522	93	44	0.818598	0.923936
			Sink	nothing significant
				feature	metadata	value	coef	stderr	N	N.not.0	pval	qval
				Axis_1	Time_point	t2	1.386	0.710886	83	20	0.0732203	0.366102
				Axis_1	Time_point	t4	0.852075	0.889054	83	20	0.354374	0.442968
				Axis_1	Time_point	t5	-0.971048	0.888457	83	20	0.294948	0.442968
				Axis_1	Time_point	t6	0.728823	0.710589	83	20	0.32542	0.442968
				Axis_1	Time_point	t3	-0.245418	0.794836	83	20	0.762377	0.762377

## Sheet: Supplementary Table 4
Supplementary table 4: Differential abundance test - MaAsLin2: Key taxa
Macro-functional level, grouped by department
Fixed effect	Time_point		all5dep	metadata	value	coef	stderr	N	N.not.0	pval	qval
reference	Time_point, t0		Acinetobacter	Time_point	t2	-1.42778	0.343611	758	699	3.62e-05	0.00341244
random effect	roomtype		Acinetobacter	Time_point	t4	-1.8821	0.362831	758	699	2.75e-07	6.05e-05
			Acinetobacter	Time_point	t5	-1.15738	0.357301	758	699	0.0012513	0.0438615
			Staphylococcus	Time_point	t1	0.731891	0.275542	758	732	0.00807062	0.141833
			Staphylococcus	Time_point	t2	0.856253	0.273925	758	732	0.00184111	0.0557739
			Staphylococcus	Time_point	t3	0.696112	0.280226	758	732	0.0132046	0.187283
			Staphylococcus	Time_point	t4	0.957929	0.289247	758	732	0.00097129	0.037695
			Staphylococcus	Time_point	t5	0.788941	0.284839	758	732	0.00574785	0.11523
			Staphylococcus	Time_point	t6	1.48939	0.290822	758	732	3.86e-07	7.96e-05
			Pseudomonas	Time_point	t4	-1.36069	0.421734	758	625	0.00130788	0.0439203
			Pseudomonas	Time_point	t6	-1.42944	0.364807	758	699	9.73e-05	0.00732958
Macro-functional level, Departments over time			Amb	metadata	value	coef	stderr	N	N.not.0	pval	qval
Fixed effect	Time_point		Pseudomonas	Time_point	t1	1.56809	0.593126	100	100	0.00964785	0.0675349
reference	Time_point; t0		Pseudomonas	Time_point	t2	0.98803	0.458179	100	100	0.0336826	0.169362
random effect	roomtype		Pseudomonas	Time_point	t3	-1.30234	0.487275	100	100	0.00891177	0.06363
			Pseudomonas	Time_point	t4	-2.10903	0.566258	100	100	0.00033962	0.00484976
			Pseudomonas	Time_point	t5	-0.987947	0.448371	100	100	0.0300497	0.15661
			Gen_surg	metadata	value	coef	stderr	N	N.not.0	pval	qval
			Acinetobacter	Time_point	t1	-1.78864	0.769716	175	161	0.0213	0.120283
			Acinetobacter	Time_point	t2	-3.81571	0.764314	175	161	1.5e-06	0.0002766
			Acinetobacter	Time_point	t3	-2.66763	0.769473	175	161	0.00067059	0.0123925
			Acinetobacter	Time_point	t4	-5.02123	0.764202	175	161	6.19e-10	5.72e-07
			Acinetobacter	Time_point	t5	-4.16496	0.764202	175	161	1.79e-07	4.14e-05
			Acinetobacter	Time_point	t6	-3.11401	0.764202	175	161	7.12e-05	0.00346339
			Staphylococcus	Time_point	t1	1.22065	0.496249	175	174	0.0149272	0.0988929
			Staphylococcus	Time_point	t5	1.57772	0.492746	175	174	0.00163643	0.022568
			Staphylococcus	Time_point	t6	1.17619	0.492746	175	174	0.0181	0.112309
			ICU	metadata	value	coef	stderr	N	N.not.0	pval	qval
			Acinetobacter	Time_point	t4	-2.33273	0.697794	178	171	0.00101924	0.0373722
			Acinetobacter	Time_point	t6	-1.79961	0.64343	178	171	0.00575453	0.0973844
			Staphyloccocus	Time_point	t5	-1.3504	0.592366	178	171	0.0238625	0.206478
			Thx	metadata	value	coef	stderr	N	N.not.0	pval	qval
			Staphylococcus	Time_point	t1	1.89277	0.501378	179	177	0.00021995	0.00520744
			Staphylococcus	Time_point	t2	2.32028	0.510802	179	177	1.04e-05	0.00057111
			Staphylococcus	Time_point	t3	1.13353	0.522252	179	177	0.0313426	0.162164
			Staphylococcus	Time_point	t4	1.70819	0.518171	179	177	0.00118893	0.0182721
			Staphylococcus	Time_point	t5	1.78975	0.518171	179	177	0.00069554	0.0117688
			Staphylococcus	Time_point	t6	2.74946	0.518171	179	177	3.41e-07	3.4e-05
			Pseudomonas	Time_point	t4	1.90824	0.798697	179	144	0.017983	0.114781
			Pseudomonas	Time_point	t5	1.58608	0.798697	179	144	0.0486625	0.215295
			Trans	metadata	value	coef	stderr	N	N.not.0	pval	qval
			Acinetobacter	Time_point	t2	-1.65034	0.78454	125	118	0.0375394	0.227886
			Acinetobacter	Time_point	t4	-1.9187	0.880903	125	118	0.0313872	0.213743
			Acinetobacter	Time_point	t6	-3.06229	1.00334	125	118	0.00280797	0.0498414
			Pseudomonas	Time_point	t1	1.10277	0.520814	125	125	0.0371965	0.227886
			Pseudomonas	Time_point	t4	-1.88953	0.603541	125	125	0.00235995	0.0458212

## Sheet: Supplementary Table 5
Supplementary table 5: Sample classification metric
Macro-functional level, departments
	Amb	Gen_Surg	ICU	Thx	Trans	Overall Accuracy
Amb	0.6	0.05	0.2	0	0.15
Gen_Surg	0	0.828571	0.0571429	0.114286	0
ICU	0	0.0555556	0.777778	0.138889	0.0277778
Thx	0	0.277778	0.111111	0.583333	0.0277778
Trans	0	0.2	0.08	0.08	0.64
Overall Accuracy						0.697368
Baseline Accuracy						0.236842
Accuracy Ratio						2.94444
Micro-functional level, sampling locations
	Bed_remote_control	Door_handle	Floor	Sink	other	Overall Accuracy
Bed_remote_control	0	0	0	0	1
Door_handle	0	0.222222	0	0	0.777778
Floor	0	0	0.894737	0	0.105263
Sink	0	0.0625	0	0.25	0.6875
other	0	0	0	0.0238095	0.97619
Overall Accuracy						0.703947
Baseline Accuracy						0.552632
Accuracy Ratio						1.27381

## Sheet: Supplementary Table 6
Supplementary Table 6: Volatility plots metric
id	Department	Time_point	4_Locations	Days	Bacteria;Bacteria_MBNT15;unclassified_Bacteria_MBNT15;unclassified_Bacteria_MBNT15;unclassified_Bacteria_MBNT15;unclassified_Bacteria_MBNT15	Bacteria;Bacteroidota;Bacteroidia;Bacteroidales;Tannerellaceae;Parabacteroides	Bacteria;Firmicutes;Clostridia;Peptostreptococcales-Tissierellales;Peptostreptococcales-Tissierellales;Finegoldia	Bacteria;Actinobacteriota;Actinobacteria;Corynebacteriales;Corynebacteriaceae;Corynebacterium	Bacteria;Firmicutes;Bacilli;Staphylococcales;Staphylococcaceae;Staphylococcus	Bacteria;Firmicutes;Clostridia;Peptostreptococcales-Tissierellales;Peptostreptococcales-Tissierellales;Ezakiella	Bacteria;Firmicutes;Bacilli;Lactobacillales;Streptococcaceae;Streptococcus	Bacteria;Firmicutes;Bacilli;Lactobacillales;Enterococcaceae;Enterococcus	Bacteria;Firmicutes;Bacilli;Erysipelotrichales;Erysipelatoclostridiaceae;Erysipelatoclostridium	Bacteria;Firmicutes;Clostridia;Peptostreptococcales-Tissierellales;Peptostreptococcales-Tissierellales;Peptoniphilus	Bacteria;Proteobacteria;Gammaproteobacteria;Enterobacterales;Enterobacteriaceae;Escherichia-Shigella	Bacteria;Proteobacteria;Gammaproteobacteria;Pseudomonadales;Moraxellaceae;Acinetobacter	Bacteria;Firmicutes;Bacilli;Bacillales;Bacillaceae;Bacillus	Bacteria;Proteobacteria;Gammaproteobacteria;Pseudomonadales;Pseudomonadaceae;Pseudomonas	Bacteria;Proteobacteria;Gammaproteobacteria;Enterobacterales;Enterobacteriaceae;unclassified_Enterobacteriaceae	Bacteria;Deinococcota;Deinococci;Deinococcales;Deinococcaceae;Deinococcus	Bacteria;Firmicutes;Bacilli;Lactobacillales;Lactobacillaceae;Lactobacillus	Bacteria;Proteobacteria;Gammaproteobacteria;Burkholderiales;Comamonadaceae;unclassified_Comamonadaceae	Bacteria;Proteobacteria;Gammaproteobacteria;Pasteurellales;Pasteurellaceae;Aggregatibacter	Bacteria;Proteobacteria;Alphaproteobacteria;Rhodobacterales;Rhodobacteraceae;Paracoccus	Bacteria;Actinobacteriota;Actinobacteria;Actinomycetales;Actinomycetaceae;Actinomyces	Bacteria;Deinococcota;Deinococci;Thermales;Thermaceae;Thermus	Bacteria;Actinobacteriota;Actinobacteria;Corynebacteriales;Corynebacteriaceae;Lawsonella	Bacteria;Firmicutes;Clostridia;Lachnospirales;Lachnospiraceae;Agathobacter	Bacteria;Actinobacteriota;Actinobacteria;Micrococcales;Micrococcaceae;Rothia	Bacteria;Firmicutes;Clostridia;Peptostreptococcales-Tissierellales;Peptostreptococcales-Tissierellales;Anaerococcus	Bacteria;Bacteroidota;Bacteroidia;Bacteroidales;Porphyromonadaceae;Porphyromonas	Bacteria;Bacteroidota;Bacteroidia;Bacteroidales;Prevotellaceae;Prevotella	Bacteria;Myxococcota;Myxococcia;Myxococcales;Myxococcaceae;Melittangium	Bacteria;Bacteroidota;Bacteroidia;Flavobacteriales;Weeksellaceae;Cloacibacterium	Bacteria;Bacteroidota;Bacteroidia;Flavobacteriales;Weeksellaceae;Bergeyella	Bacteria;Firmicutes;Clostridia;Lachnospirales;Lachnospiraceae;Blautia	Bacteria;Proteobacteria;Gammaproteobacteria;Pasteurellales;Pasteurellaceae;Haemophilus	Bacteria;Aquificota;Aquificae;Aquificales;Aquificaceae;Hydrogenobacter	Archaea;Euryarchaeota;Methanobacteria;Methanobacteriales;Methanobacteriaceae;Methanobrevibacter	Bacteria;Firmicutes;Bacilli;Lactobacillales;Streptococcaceae;Lactococcus	Bacteria;Firmicutes;Bacilli;Staphylococcales;Staphylococcaceae;Jeotgalicoccus	Bacteria;Proteobacteria;Alphaproteobacteria;Sphingomonadales;Sphingomonadaceae;Sphingomonas	Bacteria;Actinobacteriota;Actinobacteria;Corynebacteriales;Corynebacteriaceae;Turicella	Bacteria;Proteobacteria;Gammaproteobacteria;Burkholderiales;Neisseriaceae;Neisseria	Bacteria;Synergistota;Synergistia;Synergistales;Synergistaceae;Jonquetella	Bacteria;Firmicutes;Negativicutes;Veillonellales-Selenomonadales;Veillonellaceae;Veillonella	Bacteria;Proteobacteria;Gammaproteobacteria;Burkholderiales;Burkholderiaceae;Lautropia	Bacteria;Proteobacteria;Gammaproteobacteria;Burkholderiales;Neisseriaceae;unclassified_Neisseriaceae	Bacteria;Actinobacteriota;Thermoleophilia;Solirubrobacterales;Solirubrobacterales_67-14;unclassified_Solirubrobacterales_67-14
#q2:types	categorical	categorical	categorical	numeric	numeric	numeric	numeric	numeric	numeric	numeric	numeric	numeric	numeric	numeric	numeric	numeric	numeric	numeric	numeric	numeric	numeric	numeric	numeric	numeric	numeric	numeric	numeric	numeric	numeric	numeric	numeric	numeric	numeric	numeric	numeric	numeric	numeric	numeric	numeric	numeric	numeric	numeric	numeric	numeric	numeric	numeric	numeric	numeric	numeric
Amb_001	Amb	t0	Sink	0	0	0	0	0	0	0	0	0	0	0	0	0.001	0	0.347	0	0	0	0.034	0	0	0	0	0.08	0	0	0	0	0	0	0	0	0	0	0	0	0	0	0.034	0	0	0	0	0	0	0
Amb_005	Amb	t0	other	0	0	0	0	0.018	0.057	0	0.014	0	0	0.024	0	0	0	0.253	0.001	0	0	0	0	0.005	0	0	0	0	0.008	0	0	0	0	0	0.005	0.039	0	0	0.021	0	0	0	0	0.001	0	0	0	0	0
Amb_006	Amb	t0	Floor	0	0	0.004	0.001	0.017	0.009	0	0.002	0.003	0	0	0	0.435	0.001	0.026	0	0.001	0.004	0.028	0	0.012	0	0	0	0	0	0	0	0.001	0	0.002	0	0	0	0	0.001	0	0	0.015	0	0	0	0.001	0.001	0	0
Amb_007	Amb	t0	other	0	0	0	0	0.024	0.006	0	0	0	0	0	0	0.01	0	0.054	0	0	0	0.003	0	0.001	0	0	0	0	0	0	0	0	0	0	0	0.001	0	0	0.007	0	0	0	0	0	0	0	0	0	0
Amb_008	Amb	t0	other	0	0	0	0	0.041	0.015	0	0.017	0	0	0	0	0.045	0	0.221	0	0	0	0.056	0	0.003	0	0	0	0	0.005	0	0	0	0	0.024	0.008	0	0	0	0	0	0	0.009	0	0.007	0	0	0	0	0
Amb_009	Amb	t0	other	0	0	0	0	0.081	0.076	0	0.012	0	0	0	0	0.088	0	0.188	0	0	0	0	0	0.024	0	0	0.02	0	0	0	0	0.002	0	0.001	0	0.03	0	0	0.014	0	0	0.017	0	0	0	0	0	0	0
Amb_011	Amb	t0	Door_handle	0	0	0	0	0	0	0	0.002	0	0	0	0	0.04	0	0.312	0	0	0	0.003	0	0	0	0	0	0	0	0	0	0	0	0	0	0	0	0	0.078	0	0	0	0	0	0	0	0	0	0
Amb_014	Amb	t0	other	0	0	0.003	0	0.047	0.011	0	0.081	0	0	0.002	0.003	0.017	0	0.025	0	0.002	0.001	0	0	0.033	0.004	0	0.002	0	0.192	0.007	0	0.001	0	0	0	0	0.052	0	0.005	0.001	0	0.041	0	0.003	0	0.002	0.002	0	0
Amb_016	Amb	t0	other	0	0	0	0	0.053	0.02	0	0	0	0	0	0	0.357	0	0.099	0	0	0.017	0.004	0	0.035	0	0	0.056	0	0	0.017	0	0	0	0	0	0	0	0	0	0	0	0.019	0	0	0	0	0	0	0
Amb_018	Amb	t0	other	0	0	0.01	0.004	0.007	0.023	0	0.03	0.006	0	0	0.005	0.025	0	0.04	0.019	0	0	0	0	0.002	0.004	0	0	0	0.011	0	0.017	0	0	0	0.011	0	0.076	0	0.027	0.004	0	0.004	0	0.141	0	0	0	0	0
Amb_020	Amb	t0	other	0	0	0	0.014	0.072	0.09	0	0.06	0.001	0	0.001	0	0.131	0.007	0.103	0	0.001	0.009	0.013	0	0.064	0.002	0	0.005	0	0.002	0.034	0	0	0	0.002	0	0	0.009	0	0.001	0	0	0.011	0	0.002	0	0.002	0	0.012	0
Amb_022	Amb	t0	Door_handle	0	0	0	0	0.012	0.015	0	0.022	0.098	0	0	0	0	0	0.238	0	0	0	0	0	0	0	0	0	0	0	0	0	0	0	0	0	0	0	0	0.001	0	0	0	0	0	0	0	0	0	0
Amb_023	Amb	t0	Sink	0	0	0	0	0.068	0.058	0	0.001	0	0	0	0.001	0.061	0	0.182	0	0	0.007	0.013	0	0.006	0	0	0.01	0	0	0	0	0	0	0	0	0	0	0	0	0	0.019	0	0	0	0	0	0	0	0
Amb_025	Amb	t0	other	0	0	0	0	0.049	0.031	0	0.034	0	0	0	0	0.117	0	0.171	0	0	0	0	0.007	0.062	0	0	0	0	0	0.003	0	0	0	0.001	0	0.017	0	0	0	0	0	0.013	0	0.005	0	0	0	0	0
Amb_027	Amb	t0	other	0	0	0	0.014	0.061	0.108	0	0.075	0.003	0	0	0	0.097	0.002	0.028	0.001	0.001	0.252	0.003	0.002	0.011	0.004	0	0.005	0	0.006	0.008	0	0.005	0	0	0	0	0.001	0	0	0.004	0	0	0	0.001	0	0.002	0	0.005	0
Amb_028	Amb	t0	Floor	0	0	0	0.006	0.029	0.042	0	0.02	0.008	0	0	0	0.183	0.004	0.021	0.006	0.001	0.002	0.01	0	0.083	0.002	0	0.004	0	0	0.006	0.002	0.002	0	0.003	0	0.001	0.004	0	0.001	0.005	0.001	0.033	0.001	0.001	0	0	0.001	0	0.003
Amb_029	Amb	t0	other	0	0	0.028	0	0.004	0.042	0	0	0	0	0	0	0.003	0	0.207	0	0	0.021	0.018	0	0	0	0	0.068	0	0.005	0	0	0	0	0	0	0	0.007	0	0	0	0	0	0	0	0	0	0	0	0
Amb_030	Amb	t0	other	0	0	0	0	0	0.006	0	0	0	0	0	0	0	0	0.312	0	0	0.005	0.012	0	0	0	0	0	0.013	0	0	0	0.005	0	0	0	0	0	0	0	0.001	0	0	0	0	0	0	0	0	0
Amb_033	Amb	t0	Door_handle	0	0	0	0	0	0.033	0	0.029	0	0	0	0	0	0	0.226	0	0.001	0.022	0.013	0	0	0.007	0	0.04	0	0	0	0.022	0	0	0	0	0	0	0	0	0	0	0	0	0	0	0	0	0	0
Amb_034	Amb	t0	Bed_remote_control	0	0	0	0	0.002	0.05	0	0.014	0	0	0	0	0.053	0	0.169	0	0	0.151	0.01	0	0	0	0	0	0	0	0.01	0	0	0	0.008	0	0	0.016	0	0.001	0	0	0	0	0.003	0	0	0	0	0
Amb_036	Amb	t0	other	0	0	0	0	0.032	0.074	0	0.012	0	0	0	0	0.003	0	0.25	0.014	0	0	0.005	0	0	0.006	0	0.001	0	0.002	0	0	0.026	0	0	0	0	0	0	0.031	0.002	0	0	0	0	0	0	0	0	0
Amb_039	Amb	t0	other	0	0	0	0	0.002	0.025	0	0	0	0	0	0	0.065	0	0.283	0	0	0	0	0	0	0.004	0	0.008	0	0	0	0	0	0	0	0	0	0.002	0	0	0	0	0.009	0	0	0	0	0	0	0
Amb_041	Amb	t0	other	0	0	0	0	0.078	0.112	0	0.001	0	0	0	0	0.007	0	0.193	0	0	0.016	0.045	0	0.009	0	0	0	0.016	0	0	0	0	0	0.007	0	0.016	0	0	0	0	0	0.013	0	0.003	0	0	0	0	0
Amb_042	Amb	t0	Sink	0	0	0	0	0.008	0.073	0	0	0	0	0	0	0.069	0	0.281	0	0	0	0.01	0	0	0	0	0.01	0	0.013	0	0	0	0	0	0	0.014	0	0	0.019	0	0	0	0	0	0	0	0.003	0	0
Amb_044	Amb	t0	other	0	0	0	0	0.034	0.012	0	0	0	0	0	0	0.001	0	0.357	0	0	0	0.017	0	0.023	0	0	0.004	0	0	0	0	0	0	0	0	0	0	0	0.007	0	0.013	0	0	0	0	0	0	0	0
Amb_046	Amb	t0	Floor	0	0	0	0	0	0.004	0	0.003	0	0	0	0.006	0.566	0	0.043	0.005	0	0	0.042	0	0.006	0	0	0	0	0	0.001	0	0	0	0	0	0	0	0	0	0	0	0.007	0	0	0	0	0	0	0
Amb_053	Amb	t1	other	11	0	0	0	0.062	0.009	0	0	0	0	0	0	0.008	0	0.547	0	0	0	0	0	0	0	0	0	0	0	0.022	0.025	0	0	0	0	0	0	0	0	0.055	0	0	0.02	0	0	0	0	0	0
Amb_089	Amb	t1	Floor	11	0	0	0	0.001	0.012	0.002	0.051	0	0	0	0	0.002	0	0.129	0	0	0.133	0.003	0	0.477	0	0	0.005	0	0	0	0	0	0	0	0	0	0	0	0	0.145	0	0	0	0	0	0	0	0	0
Amb_090	Amb	t1	other	11	0	0	0	0.017	0.008	0	0.141	0	0	0	0	0.037	0	0.247	0	0	0.215	0	0	0	0	0	0.009	0	0	0	0.02	0	0	0	0	0	0.003	0	0	0.114	0	0.011	0	0	0	0.003	0	0.005	0
Amb_093	Amb	t1	Sink	11	0	0	0.089	0	0.076	0	0.028	0	0	0	0	0.028	0	0.296	0.007	0	0.046	0.008	0	0	0.002	0	0	0	0	0	0	0	0	0	0	0	0.014	0	0.031	0	0	0.028	0	0	0	0.028	0	0	0
Amb_095	Amb	t1	other	11	0	0	0	0.055	0.116	0	0.095	0	0	0	0	0.021	0	0.45	0	0	0	0.01	0	0	0	0	0.009	0	0	0	0.005	0	0	0.042	0	0	0	0	0	0	0	0	0	0	0	0.012	0	0	0
Amb_097	Amb	t1	Floor	11	0	0	0	0.048	0.007	0	0.015	0.041	0	0	0	0.148	0	0.414	0	0	0	0	0	0	0	0	0	0	0	0	0	0	0	0	0	0	0	0	0.134	0	0	0	0	0	0	0	0	0	0
Amb_098	Amb	t1	other	11	0	0	0	0	0.009	0	0	0	0	0	0	0.005	0	0.757	0	0	0	0	0	0	0	0.002	0.008	0	0	0	0	0	0	0	0	0	0	0	0.031	0	0	0.046	0	0	0	0	0	0	0
Amb_099	Amb	t1	other	11	0	0	0	0	0.028	0	0.053	0	0	0	0	0.077	0	0.46	0.06	0	0	0	0	0	0	0	0.015	0	0	0	0	0.029	0	0	0	0	0.011	0	0	0	0	0	0	0	0	0	0	0	0
Amb_101	Amb	t1	Door_handle	11	0	0	0	0.04	0.045	0	0.016	0	0	0	0	0.542	0	0.201	0	0	0	0	0	0	0	0.008	0	0	0.021	0	0	0	0	0	0	0	0	0	0.006	0	0	0	0	0	0	0	0	0	0
Amb_103	Amb	t2	Sink	18	0	0	0	0	0	0	0.01	0	0	0	0	0.01	0	0.067	0	0	0	0	0	0	0	0	0	0	0	0	0	0	0	0	0	0	0	0	0.295	0	0	0	0	0	0	0	0	0	0
Amb_109	Amb	t2	other	18	0	0	0	0.039	0	0	0.049	0	0	0	0	0	0	0.496	0	0	0	0	0.04	0	0	0	0.024	0	0	0	0	0	0	0	0	0	0	0	0.08	0	0	0	0	0	0	0	0	0	0
Amb_118	Amb	t2	other	18	0	0	0	0.024	0.001	0	0	0	0	0	0	0	0	0.811	0	0	0	0	0.017	0	0	0	0	0	0.047	0	0.008	0	0	0	0	0	0	0	0.012	0	0	0	0	0	0	0	0	0	0
Amb_119	Amb	t2	Floor	18	0	0	0	0.022	0.044	0	0.041	0	0	0	0	0.002	0	0.612	0	0	0.013	0.012	0	0.014	0	0	0	0	0	0	0	0	0	0.016	0	0	0	0	0	0	0	0	0	0	0	0	0.011	0	0
Amb_124	Amb	t2	Door_handle	18	0	0	0	0	0.018	0	0	0	0	0	0	0.071	0	0.663	0.006	0	0.002	0.013	0	0.001	0	0	0	0	0	0	0	0.013	0	0.021	0	0	0	0	0.026	0	0	0	0	0	0	0	0	0	0
Amb_125	Amb	t2	Sink	18	0	0	0	0.021	0.006	0	0	0.004	0	0	0	0.413	0	0.273	0.006	0	0.006	0.015	0	0	0.005	0	0	0	0	0	0.013	0	0	0.004	0	0	0	0	0.016	0	0	0	0	0	0	0	0	0	0
Amb_127	Amb	t2	other	18	0	0	0	0.013	0.052	0	0.054	0	0	0	0	0	0	0.413	0	0	0.024	0	0	0.082	0	0	0	0	0.011	0	0.035	0	0	0	0	0	0	0	0.039	0	0	0.039	0	0	0	0	0	0	0
Amb_129	Amb	t2	other	18	0	0	0.013	0.032	0.029	0	0.005	0	0	0	0	0.021	0	0.812	0	0	0	0.017	0	0	0.011	0.006	0	0	0	0	0	0	0	0	0	0	0	0	0	0	0	0	0	0	0	0	0	0	0
Amb_132	Amb	t2	other	18	0	0	0.057	0.048	0.078	0	0.117	0	0	0	0	0	0	0.225	0.065	0	0.022	0.005	0	0.117	0	0	0	0	0	0	0	0	0	0	0	0	0	0	0	0.014	0	0	0	0	0	0	0	0	0
Amb_135	Amb	t2	Door_handle	18	0	0	0	0.077	0.014	0	0.048	0	0	0	0	0.001	0	0.576	0	0	0	0	0	0	0	0	0.046	0	0.007	0.034	0	0	0	0	0	0	0	0	0	0	0	0	0	0	0	0.003	0	0.085	0
Amb_136	Amb	t2	Bed_remote_control	18	0	0	0	0	0.137	0	0.083	0	0	0	0	0.155	0	0.366	0	0	0.194	0.024	0	0	0	0	0	0	0	0	0	0	0	0	0	0	0.036	0	0	0	0	0	0	0	0	0	0	0	0
Amb_138	Amb	t2	other	18	0	0	0.001	0	0.002	0	0.247	0	0	0	0	0	0	0.61	0	0	0.003	0	0	0	0	0	0	0	0	0	0	0	0	0	0	0	0	0	0	0	0	0	0	0	0	0	0	0	0
Amb_140	Amb	t2	Floor	18	0	0	0	0	0	0	0.003	0	0	0	0	0.215	0	0.16	0	0	0.427	0	0	0	0	0	0	0	0	0	0	0	0	0	0	0	0	0	0	0	0	0	0	0	0	0	0	0	0
Amb_144	Amb	t2	Sink	18	0	0	0	0	0	0	0	0	0	0	0	0	0	0.04	0	0	0	0.336	0	0	0	0	0	0	0	0	0	0	0	0	0	0	0	0	0	0	0	0	0	0	0	0	0	0	0
Amb_148	Amb	t2	Floor	18	0	0	0	0.012	0.09	0	0.003	0	0	0	0	0.014	0	0.058	0.001	0	0.007	0.035	0	0.002	0	0	0.002	0	0.007	0.009	0	0	0	0	0	0	0	0	0	0.006	0	0.06	0	0	0	0	0	0	0
Amb_150	Amb	t2	other	18	0	0	0	0	0.069	0	0.011	0	0	0	0	0.038	0	0.239	0.115	0	0	0.098	0	0	0	0	0	0	0	0	0	0	0	0.021	0	0	0	0	0.098	0	0	0	0	0	0	0	0	0	0
Amb_152	Amb	t2	Door_handle	18	0	0	0.001	0.017	0.04	0	0.389	0	0	0	0	0.079	0	0.05	0	0	0.009	0.004	0	0	0.014	0	0.026	0	0.002	0.005	0.017	0.009	0	0	0	0.004	0.013	0	0	0	0	0.008	0	0.009	0	0.038	0	0	0
Amb_154	Amb	t3	Sink	46	0	0	0	0.007	0.057	0	0.001	0	0	0	0	0.028	0	0.192	0	0	0.02	0.027	0	0	0	0	0.034	0	0	0.03	0	0	0	0	0	0	0	0	0	0	0	0	0	0	0	0	0	0.003	0
Amb_156	Amb	t3	other	46	0	0.007	0	0.143	0.092	0	0.026	0.016	0	0	0	0.029	0	0.017	0	0	0	0.007	0	0.002	0	0	0	0	0.012	0.015	0	0.006	0	0.01	0	0	0	0	0	0.009	0	0.022	0	0.004	0	0	0	0	0.001
Amb_158	Amb	t3	other	46	0	0	0	0.057	0.378	0	0.005	0	0	0	0	0	0.064	0.112	0	0	0.015	0	0	0.012	0.048	0	0.033	0	0.087	0	0.019	0	0	0	0	0	0	0	0	0	0	0	0	0	0	0	0	0	0
Amb_159	Amb	t3	Floor	46	0	0	0	0.013	0	0	0	0	0	0	0	0.764	0	0.021	0.003	0	0	0.069	0	0	0	0	0	0	0	0	0	0	0	0	0	0.027	0	0	0	0	0	0	0	0	0	0	0	0.001	0
Amb_176	Amb	t3	Sink	46	0	0	0	0.001	0	0	0	0	0	0	0	0.103	0.129	0.022	0	0	0	0	0	0	0	0	0	0	0	0.041	0	0	0	0	0	0	0	0	0	0	0	0	0	0	0	0	0	0	0
Amb_180	Amb	t3	other	46	0	0	0	0	0.005	0	0.001	0	0	0	0	0.312	0	0.407	0	0	0	0.049	0	0.003	0	0	0	0	0	0	0	0	0	0	0	0	0	0	0	0	0	0.029	0	0	0	0	0	0.027	0
Amb_181	Amb	t3	Floor	46	0	0	0	0.026	0.027	0	0	0	0.017	0	0	0.161	0.025	0.079	0	0	0.005	0	0	0.026	0	0	0	0	0	0.033	0	0	0	0	0	0	0	0	0	0.049	0	0.018	0.008	0	0	0	0	0	0
Amb_182	Amb	t3	other	46	0	0	0	0.148	0.124	0	0	0	0	0	0	0.006	0	0.098	0	0	0	0.11	0	0	0	0	0	0	0	0	0	0	0	0.169	0	0	0.001	0	0	0	0	0	0	0.004	0	0	0	0	0
Amb_189	Amb	t3	other	46	0	0	0	0.106	0.04	0.02	0.043	0	0	0	0	0.157	0	0.077	0	0.013	0.116	0	0	0.107	0.002	0	0.011	0	0.006	0.007	0	0.003	0	0.017	0	0	0.017	0	0	0.005	0	0.008	0	0.008	0	0.002	0	0	0
Amb_192	Amb	t3	other	46	0	0	0.006	0.16	0.105	0	0.066	0.001	0	0	0	0.131	0.005	0.046	0.007	0	0	0.004	0	0.081	0.008	0	0.016	0	0	0.004	0.012	0.001	0	0	0	0.003	0.039	0	0	0.006	0	0.012	0.001	0	0	0	0	0.016	0
Amb_194	Amb	t3	other	46	0	0	0	0.199	0.105	0	0.04	0	0	0.007	0	0.002	0	0.034	0.003	0.001	0	0.006	0	0.035	0.007	0	0.008	0	0.005	0.05	0	0.002	0	0.006	0	0.012	0	0	0	0.003	0.005	0	0.001	0	0	0	0	0	0
Amb_195	Amb	t3	Sink	46	0	0.007	0.001	0.009	0.003	0	0.02	0	0.072	0.002	0.065	0.017	0	0.017	0	0	0	0.009	0	0	0	0	0	0	0.001	0.013	0	0	0	0	0	0.002	0.015	0	0	0	0	0	0	0	0	0	0	0	0
Amb_197	Amb	t3	other	46	0	0	0.01	0.141	0.047	0	0.026	0	0	0.013	0.001	0	0	0.083	0	0	0.01	0	0	0.335	0.006	0	0.061	0	0	0.028	0	0.007	0	0	0	0	0	0	0	0	0	0	0	0	0	0	0	0	0
Amb_199	Amb	t3	Floor	46	0	0.008	0.006	0.007	0.02	0.004	0.419	0	0.001	0	0.002	0.028	0	0.019	0	0	0.025	0.001	0	0.011	0.013	0	0	0	0.11	0	0.013	0.003	0	0	0	0.01	0.013	0	0	0	0	0.002	0	0	0	0.021	0	0	0
Amb_209	Amb	t4	other	96	0	0	0.006	0.063	0.127	0	0.003	0	0	0.024	0	0.055	0	0.019	0	0	0.039	0.019	0	0.408	0	0.001	0.044	0.012	0.002	0.043	0	0	0	0	0	0	0.001	0	0	0	0	0.002	0	0.002	0	0	0	0	0
Amb_210	Amb	t4	Floor	96	0	0	0.007	0.009	0.015	0	0.007	0	0	0.009	0	0.006	0.001	0.013	0.002	0	0.001	0.014	0	0.005	0.001	0	0	0	0	0.009	0.002	0.001	0	0	0	0	0	0	0	0.002	0.002	0.059	0	0	0	0	0.003	0	0.014
Amb_211	Amb	t4	other	96	0	0	0.055	0.131	0.104	0.025	0.018	0.004	0	0.041	0.001	0.038	0.002	0.019	0.001	0.001	0.121	0.013	0	0.031	0	0	0.007	0	0	0.099	0.012	0.004	0	0.008	0.002	0.001	0.002	0	0	0.001	0	0.002	0.003	0.002	0	0.001	0	0.004	0.001
Amb_213	Amb	t4	other	96	0	0	0.005	0.045	0.129	0	0.053	0	0	0.003	0	0.018	0.007	0.045	0	0	0.028	0.041	0	0	0.014	0	0.055	0	0.002	0.029	0	0.007	0	0	0	0	0	0	0	0.002	0	0.029	0	0.003	0	0.009	0	0.032	0
Amb_232	Amb	t4	Floor	96	0	0	0	0.143	0.086	0	0.021	0	0	0	0	0.002	0.002	0.04	0	0.001	0	0	0	0.002	0.001	0	0	0.001	0.003	0.003	0	0.002	0	0.014	0	0	0	0	0	0.018	0	0	0	0	0	0	0	0	0
Amb_237	Amb	t4	Door_handle	96	0	0.004	0.016	0.097	0.258	0.001	0.162	0.003	0	0.002	0	0.019	0	0.058	0	0.002	0.025	0.011	0.004	0.014	0.006	0	0.053	0	0.018	0.031	0.001	0.002	0	0.011	0	0	0.009	0	0	0.01	0	0.001	0.014	0.007	0	0.006	0.001	0.033	0
Amb_238	Amb	t4	Bed_remote_control	96	0	0	0.003	0.162	0.26	0	0.03	0	0	0	0	0.021	0	0.04	0	0	0	0.001	0	0	0.026	0	0.014	0	0.018	0.022	0	0.023	0	0	0	0	0	0	0	0	0	0	0	0	0	0	0	0	0
Amb_250	Amb	t4	Floor	96	0	0	0	0.061	0	0	0	0.034	0	0	0	0	0	0.058	0	0	0	0.03	0	0.001	0.056	0	0.003	0	0	0.041	0	0.007	0	0	0	0	0	0	0.066	0	0	0	0	0	0	0	0	0	0
Amb_251	Amb	t4	other	96	0	0	0	0.029	0.063	0	0.025	0	0	0.004	0	0	0	0.014	0	0	0	0.003	0	0	0.108	0	0	0	0.016	0	0.027	0.043	0	0	0	0	0	0	0	0	0	0	0	0	0	0.004	0	0	0.001
Amb_258	Amb	t5	other	193	0	0	0.013	0.13	0.057	0	0.099	0.003	0.004	0.004	0	0.064	0.004	0.005	0	0.002	0.036	0.006	0	0.089	0.001	0	0.023	0	0.005	0.031	0.003	0.008	0	0	0	0.006	0.022	0	0	0.004	0	0.006	0.001	0.007	0	0	0	0	0.005
Amb_261	Amb	t5	Floor	193	0	0.028	0.002	0.033	0.03	0	0.019	0.003	0.016	0.001	0.005	0.026	0.001	0.003	0.001	0.001	0.006	0.003	0	0.008	0.001	0	0.002	0.003	0.003	0.004	0	0.001	0	0	0	0.023	0.006	0	0	0.001	0	0.002	0.004	0.002	0	0	0	0	0
Amb_266	Amb	t5	Door_handle	193	0	0	0.01	0.179	0.061	0	0.092	0	0	0	0	0.026	0	0.126	0	0	0.002	0	0	0	0	0	0	0.041	0	0.052	0	0	0	0	0	0.022	0	0	0.055	0	0	0	0	0	0	0.054	0.001	0.115	0
Amb_278	Amb	t5	Sink	193	0	0	0.001	0.002	0.018	0	0.092	0	0	0	0	0	0	0.165	0	0	0	0.042	0	0.027	0	0	0	0.015	0	0	0	0	0	0	0	0.105	0.032	0	0.04	0	0	0	0	0.058	0	0	0	0	0
Amb_280	Amb	t5	other	193	0	0	0.039	0.064	0.042	0	0.025	0	0	0	0	0	0	0.292	0	0	0	0.001	0	0.011	0	0	0.004	0	0.002	0.01	0	0.001	0	0	0	0.047	0	0	0.106	0	0	0	0	0.007	0	0.005	0.005	0.043	0.008
Amb_282	Amb	t5	other	193	0	0	0	0.038	0.117	0	0.127	0	0	0	0	0.032	0	0.176	0	0.009	0.003	0	0	0	0.015	0	0.034	0	0.001	0	0	0	0	0	0	0.074	0	0	0.006	0	0	0.007	0.011	0.008	0	0.002	0.02	0.112	0
Amb_284	Amb	t5	other	193	0	0	0	0.056	0.116	0	0.024	0	0	0	0	0.008	0	0.225	0.016	0	0.003	0.026	0	0.046	0	0	0.002	0.01	0	0	0	0	0	0.016	0	0.054	0	0	0.041	0	0	0.012	0	0	0	0	0	0.006	0
Amb_285	Amb	t5	other	193	0	0	0.008	0.041	0.031	0	0.148	0	0	0	0	0.054	0	0.062	0	0	0	0.002	0.104	0.005	0.009	0	0.002	0.014	0.003	0.009	0	0.017	0	0.002	0.01	0.004	0.009	0	0.009	0.001	0	0	0	0.021	0	0.004	0.252	0.03	0
Amb_286	Amb	t5	other	193	0	0	0.066	0.641	0.1	0	0.01	0	0	0.013	0	0.001	0	0.012	0	0	0	0	0	0.002	0	0	0.001	0.001	0	0.097	0.001	0.003	0	0	0	0.001	0.001	0	0.002	0.006	0	0.001	0	0.003	0	0.001	0	0.002	0
Amb_288	Amb	t5	Door_handle	193	0	0	0.018	0.045	0.073	0	0.052	0	0	0	0	0.033	0	0.282	0	0.006	0.014	0.002	0	0	0.003	0	0.031	0	0.01	0.024	0.004	0.001	0	0	0.001	0.01	0.022	0	0.072	0.005	0	0	0	0.001	0	0.003	0	0.092	0
Amb_289	Amb	t5	Bed_remote_control	193	0	0	0	0.002	0	0	0	0.003	0	0	0	0	0	0.364	0	0	0.001	0	0	0.008	0	0	0	0.055	0	0	0	0	0	0	0	0.026	0	0	0.122	0	0	0.007	0	0	0	0	0	0.014	0
Amb_291	Amb	t5	other	193	0	0	0	0.034	0.077	0	0.029	0	0	0	0.017	0.048	0	0.087	0.002	0.004	0.003	0.015	0	0.22	0	0	0	0	0	0	0	0	0	0	0	0.024	0	0	0.044	0.001	0	0	0	0	0	0	0	0.003	0
Amb_293	Amb	t5	Floor	193	0	0	0.015	0.134	0.122	0	0.086	0.007	0	0.004	0.002	0.173	0	0.055	0	0	0.015	0.005	0	0.018	0.004	0	0.003	0	0.005	0.014	0.008	0.005	0	0	0	0	0.013	0	0	0.006	0.006	0.013	0.004	0.004	0	0.003	0.002	0	0.002
Amb_294	Amb	t5	other	193	0	0	0	0.012	0.099	0	0.089	0	0	0	0	0.004	0	0.181	0	0	0	0	0	0.159	0	0	0.005	0	0.032	0.054	0	0.052	0	0	0	0.001	0	0	0.093	0	0	0	0	0	0	0	0	0.01	0
Amb_296	Amb	t5	other	193	0	0	0.024	0.13	0.143	0	0.04	0	0	0	0	0.017	0	0.111	0	0	0.006	0.007	0	0.028	0.002	0	0.001	0.018	0.054	0.01	0	0.001	0	0.001	0	0.002	0.008	0	0.014	0.001	0.002	0.006	0.038	0	0	0	0	0.032	0
Amb_297	Amb	t5	Sink	193	0	0	0.028	0.086	0.1	0	0.042	0	0	0.006	0	0.022	0.003	0.091	0	0	0.239	0.022	0.005	0	0	0	0.003	0	0	0.028	0.024	0	0	0.003	0	0.008	0	0	0.007	0	0	0.005	0	0.013	0	0.008	0	0.002	0.008
Amb_299	Amb	t5	other	193	0	0	0.022	0.475	0.092	0.001	0.017	0.001	0	0.006	0	0.01	0.001	0.049	0	0	0.06	0	0	0.002	0.006	0	0.002	0	0.001	0.033	0.012	0	0	0	0	0.009	0	0	0.003	0.004	0	0.027	0	0	0	0.002	0.002	0	0
Amb_302	Amb	t5	other	193	0	0	0.01	0.193	0.113	0.005	0.076	0	0	0.005	0	0.015	0.002	0.029	0	0.003	0.012	0.003	0.002	0.002	0.001	0	0.005	0	0.006	0.019	0.001	0.001	0	0.002	0	0	0	0	0.006	0.003	0.002	0.041	0	0.001	0	0	0	0.002	0.005
Amb_303	Amb	t5	other	193	0	0	0.028	0.161	0.057	0.003	0.009	0.001	0	0.016	0.001	0.119	0.003	0.038	0.003	0	0.02	0	0	0.231	0.003	0	0	0.009	0	0.028	0	0.007	0	0.002	0	0.015	0.001	0	0.009	0	0	0.004	0	0	0	0	0	0.001	0
Amb_314	Amb	t6	other	375	0	0	0	0.026	0.088	0	0.018	0.016	0	0	0	0.05	0.026	0.024	0	0	0	0	0	0.218	0	0.009	0	0	0.017	0.007	0	0	0	0	0	0	0	0	0.142	0	0	0	0	0	0	0	0	0	0
Amb_329	Amb	t6	Sink	375	0.014	0	0	0.05	0.076	0	0.038	0	0	0	0	0	0	0.156	0	0	0	0.043	0	0	0.001	0	0	0	0.023	0.043	0	0	0	0.003	0	0	0	0	0.18	0	0	0	0	0.005	0	0.011	0	0	0
Amb_331	Amb	t6	other	375	0	0	0	0.101	0.279	0.028	0.084	0.012	0	0.007	0.013	0.092	0	0.007	0.012	0	0.011	0.001	0	0.008	0	0	0	0	0.003	0.045	0.002	0.001	0	0	0	0	0.007	0	0	0	0	0	0	0	0	0	0	0.008	0
Amb_344	Amb	t6	Floor	375	0	0	0	0.181	0.071	0	0.02	0	0	0	0	0.134	0	0.073	0.003	0	0.005	0.007	0	0.021	0	0	0.002	0.02	0	0.015	0	0.002	0	0	0	0.002	0.012	0	0	0.021	0.007	0.007	0	0	0	0	0	0.001	0.002
Amb_347	Amb	t6	other	375	0.001	0	0	0.069	0	0	0.051	0	0	0	0	0.036	0.008	0.568	0	0	0	0	0	0	0	0	0	0.004	0	0	0	0	0	0	0	0.02	0	0.02	0	0	0	0.005	0	0.033	0	0	0	0	0
Amb_348	Amb	t6	Sink	375	0.007	0	0	0.558	0.025	0	0.007	0.001	0	0	0	0.035	0	0.048	0.001	0	0.001	0.013	0.001	0.005	0	0	0	0.001	0.001	0.006	0	0	0	0	0	0.003	0.001	0	0	0.001	0.003	0.011	0	0	0	0	0	0	0
Gen_Surg_001	Gen_Surg	t0	other	0	0	0	0	0.014	0.054	0	0.004	0	0	0	0	0.273	0	0	0	0	0	0	0	0.386	0	0	0	0	0	0.034	0	0	0	0	0	0	0	0	0	0	0	0	0	0	0	0	0	0	0
Gen_Surg_003	Gen_Surg	t0	other	0	0	0	0	0.002	0.065	0	0	0	0	0	0	0.247	0	0.032	0	0	0	0	0	0.433	0	0	0	0	0	0	0	0	0	0	0	0	0	0	0	0	0	0	0	0	0	0	0	0	0
Gen_Surg_006	Gen_Surg	t0	other	0	0	0	0.001	0.009	0.08	0	0	0	0	0.009	0	0.62	0	0.036	0.01	0	0	0.014	0	0	0	0	0	0	0	0	0	0	0	0.009	0	0	0.014	0	0	0	0	0.003	0.005	0	0	0	0	0	0
Gen_Surg_008	Gen_Surg	t0	Floor	0	0	0	0	0.025	0.022	0	0.023	0.002	0	0	0	0.156	0.002	0.015	0.001	0	0.004	0.005	0	0.331	0	0	0.002	0	0	0.006	0.003	0.002	0	0	0	0	0.002	0	0	0	0.002	0.015	0	0	0	0	0	0	0
Gen_Surg_009	Gen_Surg	t0	Door_handle	0	0	0	0.042	0.112	0.061	0	0.08	0	0	0	0	0.315	0	0.003	0	0	0.004	0.021	0	0.002	0.002	0	0.033	0	0	0	0	0	0	0	0	0	0.001	0	0	0	0	0	0	0.016	0	0	0	0.009	0
Gen_Surg_010	Gen_Surg	t0	other	0	0	0	0.008	0.061	0.037	0	0.071	0	0	0.012	0	0.415	0	0.023	0.005	0	0.015	0.038	0	0.033	0	0	0	0	0.016	0.01	0	0.001	0	0	0	0	0.006	0	0	0	0.004	0	0	0.002	0	0.011	0	0	0
Gen_Surg_012	Gen_Surg	t0	other	0	0	0	0.002	0.1	0.155	0	0	0	0	0	0	0.147	0	0.015	0	0	0	0.01	0	0.027	0	0	0	0	0	0	0	0.012	0	0	0	0	0.001	0	0	0	0	0.016	0	0	0	0	0	0	0
Gen_Surg_013	Gen_Surg	t0	Sink	0	0	0	0	0.088	0.058	0	0.008	0	0	0	0	0.497	0	0	0	0	0	0	0.014	0.024	0	0	0	0	0	0	0	0	0	0	0	0	0	0	0	0	0	0	0	0	0	0	0	0	0
Gen_Surg_015	Gen_Surg	t0	other	0	0	0	0	0.017	0.039	0	0.03	0	0	0	0	0.169	0	0	0	0	0	0	0	0.62	0	0	0	0	0	0	0	0	0	0	0	0	0	0	0	0	0	0	0	0	0	0	0	0	0
Gen_Surg_017	Gen_Surg	t0	Floor	0	0	0	0.002	0.022	0.053	0	0.027	0.004	0	0	0	0.294	0.022	0.02	0.001	0	0.011	0.019	0	0.051	0	0	0.002	0	0	0	0	0	0	0	0	0	0.003	0	0	0.001	0.007	0.02	0	0	0	0.001	0.003	0	0
Gen_Surg_019	Gen_Surg	t0	other	0	0	0	0.024	0.022	0.018	0	0.046	0	0	0	0	0.063	0	0	0	0	0	0	0	0.003	0	0	0	0.009	0	0	0	0.172	0	0	0	0.015	0	0	0	0	0	0	0	0	0	0	0	0	0
Gen_Surg_021	Gen_Surg	t0	other	0	0	0	0	0.208	0.004	0	0	0	0	0	0	0.042	0	0	0	0	0.009	0	0	0.427	0.026	0	0	0	0	0	0	0	0	0.076	0	0.01	0	0	0	0	0	0	0	0	0	0	0	0	0
Gen_Surg_022	Gen_Surg	t0	Sink	0	0	0	0	0	0.067	0	0.034	0	0	0	0	0.151	0	0.001	0	0	0.012	0.129	0	0.496	0	0	0	0	0	0	0	0	0	0	0	0	0	0	0	0	0	0	0	0	0	0	0	0	0
Gen_Surg_024	Gen_Surg	t0	other	0	0	0	0.02	0.125	0.007	0	0.035	0	0	0	0	0.068	0	0	0	0	0.001	0	0	0.561	0	0	0	0	0	0	0	0	0	0	0	0.002	0	0	0	0	0	0	0	0	0	0	0	0	0
Gen_Surg_026	Gen_Surg	t0	Floor	0	0	0	0.001	0.024	0.049	0	0.038	0	0	0	0	0.184	0.008	0.016	0.001	0.002	0.013	0.02	0	0.255	0.001	0	0	0	0.003	0.002	0	0.001	0	0.004	0	0	0	0	0	0	0.003	0.012	0	0	0	0.003	0	0.001	0.002
Gen_Surg_028	Gen_Surg	t1	Floor	3	0	0	0.013	0.082	0.1	0	0.023	0.011	0	0.002	0	0.246	0	0.01	0.005	0	0.009	0.01	0	0.135	0	0	0.006	0	0	0.001	0.001	0.003	0	0.001	0	0	0	0	0	0.049	0.005	0.029	0	0.002	0	0	0	0	0
Gen_Surg_031	Gen_Surg	t1	other	3	0	0	0	0.146	0.036	0	0.017	0	0	0	0	0.253	0	0.013	0	0	0	0.063	0	0	0	0	0.015	0	0.004	0.043	0	0.008	0	0	0	0	0	0	0	0	0	0	0	0	0	0	0	0	0
Gen_Surg_036	Gen_Surg	t1	Door_handle	3	0	0	0	0.084	0.254	0	0.039	0.01	0	0	0	0.086	0.004	0.023	0.002	0	0.018	0.051	0.004	0.057	0.016	0	0.025	0	0.016	0	0	0.003	0	0.038	0	0	0.006	0	0	0.112	0	0	0	0.011	0	0	0	0.006	0
Gen_Surg_038	Gen_Surg	t1	Bed_remote_control	3	0	0	0.024	0.052	0.061	0	0.145	0	0	0.003	0	0.04	0.002	0.003	0	0.003	0.015	0.063	0.011	0	0.007	0	0.001	0	0.003	0.01	0.011	0.026	0	0.066	0	0	0.01	0	0	0.083	0	0.008	0.001	0.054	0	0.007	0.008	0.008	0
Gen_Surg_040	Gen_Surg	t1	other	3	0	0	0.076	0.127	0.134	0	0.034	0.083	0	0.022	0.001	0.087	0.004	0.006	0.004	0.002	0.014	0.006	0	0	0	0	0.01	0	0.004	0.008	0.004	0.021	0	0	0	0	0.002	0	0	0.026	0	0.003	0	0.021	0	0	0	0.004	0.004
Gen_Surg_041	Gen_Surg	t1	Floor	3	0	0.004	0.003	0.053	0.07	0	0.031	0.003	0	0	0.001	0.143	0.001	0.024	0	0	0.001	0.009	0	0.039	0.003	0	0.001	0.001	0.002	0.005	0	0.006	0	0.001	0	0.004	0.002	0	0	0.013	0.005	0.048	0	0.001	0	0.001	0	0.008	0.004
Gen_Surg_042	Gen_Surg	t1	Sink	3	0	0	0.012	0.032	0.115	0	0.017	0	0	0	0	0.069	0	0.078	0.005	0	0.005	0.026	0	0.385	0.005	0	0	0	0.015	0.022	0	0.003	0	0	0	0	0	0	0	0	0	0.009	0	0.003	0	0.002	0.001	0.013	0
Gen_Surg_044	Gen_Surg	t1	other	3	0	0	0.003	0.043	0.053	0	0.03	0	0	0.028	0	0.054	0.007	0.015	0.012	0	0.001	0.032	0	0.266	0	0	0.003	0	0	0.026	0	0	0	0.003	0	0.011	0.006	0	0	0	0	0.041	0	0	0	0	0	0.004	0.003
Gen_Surg_046	Gen_Surg	t1	other	3	0	0	0.013	0.013	0.018	0	0.263	0	0	0.001	0	0.067	0.004	0.048	0.002	0.002	0.002	0.023	0	0.036	0.006	0	0.003	0	0.037	0	0.023	0.032	0	0.002	0	0.001	0.042	0	0	0.001	0	0.012	0	0.01	0	0.013	0.002	0.025	0
Gen_Surg_047	Gen_Surg	t1	other	3	0	0	0	0.006	0.055	0	0.027	0	0	0	0	0.224	0	0.021	0	0	0.013	0.029	0	0.001	0	0	0	0	0	0	0	0.117	0	0	0	0	0	0	0	0	0.016	0	0	0	0	0	0	0.016	0
Gen_Surg_049	Gen_Surg	t1	Door_handle	3	0	0	0.001	0.045	0.028	0	0.51	0	0	0.001	0	0.028	0	0.009	0	0	0.01	0.037	0.001	0.004	0.001	0	0.003	0	0.011	0.002	0	0.001	0	0.081	0	0	0.014	0	0	0	0	0	0	0.013	0	0	0	0.01	0
Gen_Surg_050	Gen_Surg	t1	other	3	0	0	0.023	0.031	0.285	0	0.084	0	0	0.008	0	0.007	0	0.001	0	0	0	0.001	0	0	0.003	0	0.001	0	0	0.034	0	0.004	0	0	0	0	0	0	0	0.008	0	0.001	0	0.015	0	0	0	0.443	0
Gen_Surg_051	Gen_Surg	t1	Bed_remote_control	3	0	0	0.023	0.041	0.261	0	0.097	0	0	0.019	0	0.015	0	0.005	0	0	0.002	0.013	0	0.013	0.001	0	0.001	0	0.02	0.018	0.003	0.009	0	0.009	0.001	0	0.009	0	0	0.003	0	0.005	0	0.01	0	0.003	0	0.357	0
Gen_Surg_053	Gen_Surg	t1	other	3	0	0.007	0	0.063	0.15	0	0.169	0	0	0	0	0.114	0.008	0.019	0.002	0.001	0.032	0.029	0	0.059	0	0	0.005	0	0.006	0.02	0	0	0	0.018	0	0	0.008	0	0	0.011	0	0.022	0	0.004	0	0.005	0	0.037	0
Gen_Surg_054	Gen_Surg	t1	Floor	3	0	0	0.013	0.295	0.217	0.001	0.052	0	0	0.005	0	0.062	0.004	0.006	0.003	0	0.005	0.004	0	0.039	0.002	0	0.001	0	0.006	0.067	0.008	0.004	0	0.002	0	0	0.004	0	0	0.004	0	0.01	0	0.003	0	0	0.001	0.001	0
Gen_Surg_055	Gen_Surg	t1	Sink	3	0	0	0	0.158	0.041	0.008	0.007	0	0	0	0	0.021	0.003	0.026	0	0	0.133	0.091	0	0	0	0	0	0	0.018	0.028	0.012	0	0	0.095	0	0	0.015	0	0	0	0	0	0	0.034	0	0.004	0	0	0
Gen_Surg_057	Gen_Surg	t1	other	3	0	0	0.005	0.669	0.089	0	0.014	0.005	0	0.001	0	0.013	0.001	0.001	0.001	0	0.002	0.003	0.005	0.046	0.004	0	0.003	0	0.002	0.028	0	0.002	0	0	0	0	0.001	0	0	0	0	0.004	0	0.002	0	0	0.001	0.001	0
Gen_Surg_059	Gen_Surg	t1	other	3	0	0	0.007	0.645	0.203	0.001	0.036	0	0	0	0	0.015	0	0	0	0	0.001	0.001	0	0.002	0	0	0	0	0.001	0.035	0.006	0.003	0	0	0.001	0	0.001	0	0	0	0	0	0	0	0	0.001	0	0.002	0
Gen_Surg_062	Gen_Surg	t1	Door_handle	3	0	0	0.002	0.392	0.182	0	0.038	0.001	0	0.001	0	0.035	0	0.008	0.001	0	0.008	0.009	0	0.013	0.004	0	0.021	0	0.039	0.094	0.007	0	0	0.015	0	0	0	0	0	0.001	0	0	0	0	0	0.001	0	0.002	0.002
Gen_Surg_063	Gen_Surg	t1	other	3	0	0	0.005	0.79	0.12	0	0.01	0	0	0	0	0.007	0	0	0	0	0.001	0	0	0.001	0	0	0.003	0	0.001	0.026	0.002	0.001	0	0	0	0	0	0	0	0	0	0.001	0	0	0	0	0	0	0
Gen_Surg_064	Gen_Surg	t1	Bed_remote_control	3	0	0	0.003	0.142	0.06	0	0.413	0	0	0	0	0.001	0	0	0	0	0	0	0	0	0	0	0.003	0	0.026	0.023	0	0.005	0	0	0	0	0.158	0	0	0	0	0	0	0	0	0.008	0	0	0
Gen_Surg_067	Gen_Surg	t2	Floor	11	0	0	0.007	0.204	0.312	0	0.017	0.001	0	0.001	0.002	0.038	0	0.01	0.007	0	0.006	0.004	0	0.032	0.001	0	0.002	0	0.001	0.015	0	0.003	0	0	0	0	0.002	0	0	0.097	0.001	0.013	0	0.003	0	0	0	0.003	0
Gen_Surg_068	Gen_Surg	t2	Sink	11	0	0	0	0.747	0.019	0	0.015	0	0	0	0	0	0	0	0	0	0	0	0	0.025	0	0	0.007	0	0	0.006	0	0	0	0.044	0	0	0	0	0	0	0	0	0	0	0	0	0	0.069	0
Gen_Surg_070	Gen_Surg	t2	other	11	0	0	0.028	0.219	0.074	0	0.032	0.011	0	0.003	0.007	0.028	0.001	0.006	0.001	0.005	0.019	0.005	0.01	0.096	0.001	0	0.013	0	0.015	0.025	0.017	0.007	0	0	0	0	0.016	0	0	0.011	0	0.023	0	0.005	0	0	0.002	0.007	0
Gen_Surg_072	Gen_Surg	t2	other	11	0	0	0	0.526	0.074	0	0.043	0	0	0	0	0.031	0	0	0	0	0	0.035	0	0.016	0	0	0	0	0	0	0.024	0	0	0	0	0	0	0	0	0.06	0	0	0	0.002	0	0	0	0	0
Gen_Surg_073	Gen_Surg	t2	other	11	0	0	0.01	0.805	0.03	0	0.07	0	0	0	0	0	0	0	0	0	0.015	0.012	0	0	0	0	0.015	0	0	0.001	0	0	0	0	0	0	0	0	0	0	0	0	0	0	0	0.001	0	0.008	0
Gen_Surg_075	Gen_Surg	t2	Door_handle	11	0	0	0.01	0.09	0.084	0	0.03	0	0	0.002	0	0.029	0.005	0.03	0.009	0	0.022	0.199	0	0	0	0	0.022	0	0.008	0.008	0	0.002	0	0.182	0	0	0.002	0	0	0	0	0	0	0.018	0	0.006	0	0.003	0
Gen_Surg_077	Gen_Surg	t2	Bed_remote_control	11	0	0	0	0.72	0.188	0	0	0	0	0	0	0	0	0	0	0	0	0.06	0	0	0	0	0	0	0	0	0	0	0	0.006	0	0	0	0	0	0	0	0	0	0	0	0	0	0	0
Gen_Surg_079	Gen_Surg	t2	other	11	0	0	0	0.644	0.119	0	0.002	0	0	0	0	0.01	0	0	0	0	0	0.005	0	0.039	0	0	0.017	0	0	0.039	0	0	0	0.006	0	0	0	0	0	0	0	0.019	0	0.001	0	0	0	0	0
Gen_Surg_080	Gen_Surg	t2	Floor	11	0	0	0.006	0.169	0.136	0	0.029	0.001	0	0.002	0.001	0.154	0.001	0.019	0.054	0	0.006	0.012	0	0.042	0.003	0	0.001	0	0.006	0.007	0.004	0	0	0.001	0	0	0.001	0	0	0.002	0.002	0.011	0.001	0.002	0	0	0	0.001	0
Gen_Surg_081	Gen_Surg	t2	Sink	11	0	0	0	0.449	0.123	0	0.002	0	0	0	0.002	0.004	0	0	0.199	0	0.001	0	0	0	0.002	0	0.051	0	0	0.007	0.019	0	0	0	0	0	0.001	0	0	0	0	0.003	0.001	0	0	0.011	0	0.021	0
Gen_Surg_083	Gen_Surg	t2	other	11	0	0	0.01	0.219	0.02	0	0.011	0.001	0	0	0	0.014	0	0.024	0	0	0.029	0.005	0	0.095	0.003	0	0	0	0.005	0.001	0.002	0.001	0	0	0	0.001	0	0	0	0	0	0.023	0.001	0.021	0	0	0	0.006	0
Gen_Surg_085	Gen_Surg	t2	other	11	0	0	0.006	0.689	0.103	0	0.008	0.007	0	0.004	0.002	0.015	0.007	0	0.01	0	0.006	0.001	0	0.022	0	0	0.004	0	0	0.019	0	0	0.006	0	0	0	0	0	0	0.002	0	0.003	0	0.002	0	0	0	0	0
Gen_Surg_088	Gen_Surg	t2	Door_handle	11	0	0	0.056	0.106	0.145	0	0.071	0	0	0.032	0	0.131	0	0.027	0	0	0.016	0.039	0	0.002	0	0	0.067	0	0.036	0.056	0	0.013	0	0.002	0	0	0.001	0	0	0	0	0	0.005	0	0	0	0	0.036	0
Gen_Surg_089	Gen_Surg	t2	other	11	0	0	0	0.524	0.026	0	0.018	0	0	0	0.036	0.035	0	0	0.079	0	0	0	0	0.044	0.006	0	0.001	0	0.001	0	0.003	0.041	0	0.003	0	0	0.003	0	0	0	0	0	0	0.005	0	0.001	0	0	0
Gen_Surg_090	Gen_Surg	t2	Bed_remote_control	11	0	0	0.02	0.138	0.16	0	0.24	0	0	0	0	0	0	0	0	0	0	0.004	0	0.043	0.009	0	0	0	0.002	0	0.001	0.008	0	0.002	0	0	0.008	0	0	0.006	0	0.043	0	0	0	0.021	0	0.026	0
Gen_Surg_092	Gen_Surg	t2	other	11	0	0	0	0.256	0.058	0	0.048	0	0	0	0	0.032	0.003	0.006	0.024	0.004	0.004	0	0	0.201	0.009	0	0	0	0.002	0	0	0	0	0.013	0	0	0.001	0	0	0.001	0	0.019	0	0	0	0	0	0	0
Gen_Surg_093	Gen_Surg	t2	Floor	11	0	0	0.004	0.448	0.286	0	0.019	0.003	0	0	0.013	0.029	0.001	0.004	0.001	0	0.005	0.002	0	0.021	0	0	0	0	0.002	0.02	0.001	0	0	0.001	0.001	0	0.001	0	0	0.003	0	0.004	0	0.003	0	0	0	0.001	0
Gen_Surg_094	Gen_Surg	t2	Sink	11	0	0	0	0.001	0.008	0	0.004	0	0	0	0	0	0	0	0	0	0.004	0.183	0	0	0	0	0	0	0.007	0	0	0	0	0	0	0	0.005	0	0	0	0	0.006	0	0.019	0	0	0	0	0
Gen_Surg_096	Gen_Surg	t2	other	11	0	0	0.005	0.666	0.104	0	0.007	0.007	0	0.003	0.002	0.015	0.01	0	0.015	0	0.01	0.001	0	0.022	0	0	0.005	0	0	0.017	0	0	0.006	0	0	0	0.001	0	0	0.002	0	0.002	0	0.002	0	0	0	0.001	0
Gen_Surg_098	Gen_Surg	t2	other	11	0	0	0	0.204	0.184	0	0.064	0	0	0.011	0.003	0.009	0	0	0	0	0	0.078	0	0.02	0	0	0	0	0	0.002	0	0	0	0.051	0	0.015	0.001	0	0	0	0	0.001	0	0	0	0	0	0	0
Gen_Surg_099	Gen_Surg	t2	other	11	0	0	0	0.047	0.039	0	0.353	0	0	0	0	0.009	0	0	0	0	0	0.035	0	0.004	0	0	0	0	0	0.009	0	0	0	0	0	0	0	0	0	0	0	0	0	0	0	0	0	0	0
Gen_Surg_101	Gen_Surg	t2	Door_handle	11	0	0	0.012	0.062	0.083	0	0.095	0	0	0	0	0.249	0.003	0.011	0.007	0	0.005	0.034	0	0.018	0.014	0	0.018	0	0.026	0.009	0.005	0.002	0	0.033	0.001	0.001	0	0	0	0.002	0	0	0	0.004	0	0.001	0	0.015	0
Gen_Surg_102	Gen_Surg	t2	other	11	0	0	0	0.138	0.027	0	0.04	0.008	0	0	0.09	0.012	0	0.035	0	0	0.045	0.003	0	0.029	0	0.003	0	0	0	0.001	0	0	0	0.035	0	0	0	0	0	0	0	0.077	0	0.023	0	0	0	0.004	0
Gen_Surg_103	Gen_Surg	t2	Bed_remote_control	11	0	0	0	0.208	0.014	0	0.046	0	0	0	0.125	0.001	0	0.023	0	0	0	0	0	0	0	0	0.034	0	0	0.001	0	0	0	0.015	0	0	0	0	0	0	0	0.002	0	0.014	0	0	0	0	0.021
Gen_Surg_105	Gen_Surg	t2	other	11	0	0	0.006	0.305	0.102	0	0.071	0	0	0.002	0.03	0.035	0	0.003	0.001	0	0.005	0.01	0	0.01	0	0	0.002	0	0.009	0.012	0	0.001	0	0.001	0	0	0.007	0	0	0.004	0	0.024	0	0	0	0	0	0.001	0
Gen_Surg_106	Gen_Surg	t3	Floor	31	0	0.002	0.006	0.303	0.146	0	0.057	0.002	0.001	0	0.001	0.042	0.002	0.01	0.002	0	0.009	0.013	0	0.041	0.001	0	0.001	0	0.006	0.008	0.003	0.003	0.001	0.001	0.001	0.001	0.015	0	0	0.01	0.002	0.031	0	0.004	0	0	0.001	0.001	0
Gen_Surg_109	Gen_Surg	t3	other	31	0	0.001	0.008	0.302	0.051	0	0.019	0.005	0	0	0	0.057	0	0.053	0.002	0.003	0.011	0	0	0.05	0	0	0.001	0	0	0	0.001	0	0	0	0	0	0	0	0	0.001	0.006	0.032	0	0.001	0	0	0.003	0.007	0
Gen_Surg_111	Gen_Surg	t3	other	31	0	0	0	0.044	0.051	0	0.023	0	0	0	0	0.066	0	0.021	0	0	0.016	0.011	0	0.064	0	0	0	0	0	0	0	0	0	0.01	0	0	0	0	0	0.001	0	0.024	0	0	0	0	0.016	0	0
Gen_Surg_112	Gen_Surg	t3	other	31	0	0	0	0.086	0.075	0	0.042	0.168	0	0	0	0.082	0	0.038	0	0	0	0.001	0	0.076	0	0	0	0	0	0.046	0	0	0	0.001	0	0	0	0	0	0	0	0	0	0	0	0	0	0.001	0
Gen_Surg_114	Gen_Surg	t3	Door_handle	31	0	0	0.037	0.171	0.09	0	0.162	0	0	0.006	0	0.17	0	0	0	0	0.009	0.007	0	0.044	0	0	0.003	0	0	0.031	0	0.002	0	0	0	0	0	0	0	0	0	0	0	0.091	0	0	0.007	0.066	0
Gen_Surg_115	Gen_Surg	t3	other	31	0	0	0	0.039	0.06	0	0	0.008	0	0	0.006	0.027	0	0.004	0.033	0	0.026	0.014	0	0.05	0	0	0	0	0	0	0	0.001	0	0	0	0	0.013	0	0	0.006	0	0.044	0	0	0	0	0	0.032	0.001
Gen_Surg_116	Gen_Surg	t3	Bed_remote_control	31	0	0	0.001	0.088	0.001	0	0.001	0	0	0	0	0.408	0	0	0	0	0.02	0.088	0	0.023	0	0	0	0	0	0	0	0	0	0	0	0	0	0	0	0	0	0.034	0	0	0	0	0	0	0
Gen_Surg_118	Gen_Surg	t3	other	31	0	0	0.001	0.056	0.028	0	0.007	0	0	0.001	0	0.057	0	0.083	0.001	0	0.005	0.022	0	0.089	0	0	0	0	0.003	0.011	0.002	0	0	0.002	0	0	0	0	0	0	0.002	0.096	0	0	0	0	0	0	0
Gen_Surg_119	Gen_Surg	t3	Floor	31	0	0.001	0.006	0.168	0.159	0	0.034	0.002	0	0.002	0	0.048	0.004	0.049	0.004	0	0.01	0.102	0	0.015	0.003	0	0.001	0	0.01	0.029	0	0.003	0	0	0	0.001	0.003	0	0	0.004	0.005	0.022	0	0.003	0	0	0	0.001	0.002
Gen_Surg_120	Gen_Surg	t3	Sink	31	0	0	0	0.084	0.021	0	0	0.006	0	0	0	0.353	0	0	0	0	0.026	0.1	0	0.113	0	0	0	0	0	0	0	0	0	0	0	0	0	0	0	0	0	0	0	0	0	0	0	0	0
Gen_Surg_122	Gen_Surg	t3	other	31	0	0	0.004	0.147	0.114	0	0.027	0	0	0.001	0	0.036	0	0.027	0	0.001	0.013	0.013	0	0.089	0.004	0	0	0	0.008	0.041	0	0.004	0	0	0	0.007	0.009	0	0	0	0	0.024	0	0	0	0	0.001	0	0
Gen_Surg_124	Gen_Surg	t3	other	31	0	0	0.002	0.139	0.099	0.001	0.039	0.003	0	0	0	0.043	0.003	0.017	0.014	0.002	0.005	0.009	0	0.052	0.003	0	0	0	0.002	0.015	0	0.004	0	0.005	0	0.003	0.002	0	0	0.003	0.001	0.058	0	0.012	0	0	0.001	0	0.009
Gen_Surg_125	Gen_Surg	t3	other	31	0	0	0.043	0.007	0.006	0	0.407	0	0	0	0	0.105	0	0.001	0.001	0	0	0.002	0	0.001	0.083	0	0	0	0.001	0.121	0.006	0.031	0	0	0.011	0	0.005	0	0	0	0	0	0	0.052	0	0.005	0.007	0.003	0
Gen_Surg_127	Gen_Surg	t3	Door_handle	31	0	0	0.058	0.07	0.324	0	0.016	0	0	0.001	0	0.052	0	0.004	0.002	0	0.01	0.02	0	0.017	0.001	0	0.036	0	0.032	0.168	0.001	0	0	0	0	0	0.025	0	0	0	0	0	0	0	0	0.006	0	0	0
Gen_Surg_128	Gen_Surg	t3	other	31	0	0	0.054	0.237	0.098	0	0.013	0	0	0	0	0.046	0	0.045	0	0	0.066	0.009	0	0.003	0	0	0	0	0	0.056	0	0	0	0	0	0	0	0	0	0	0	0	0	0.001	0	0	0	0	0.004
Gen_Surg_129	Gen_Surg	t3	Bed_remote_control	31	0	0	0	0.151	0.045	0	0.17	0	0	0	0	0.001	0	0.025	0	0	0.019	0.004	0	0.026	0.012	0	0	0	0.198	0.017	0	0.025	0	0	0	0	0.017	0	0	0	0	0	0	0.045	0	0	0	0.024	0
Gen_Surg_131	Gen_Surg	t3	other	31	0	0	0.005	0.144	0.054	0	0.047	0	0	0.004	0	0.204	0	0	0	0	0.012	0.006	0	0.042	0	0	0.006	0	0	0.009	0	0	0	0	0	0	0	0	0	0	0	0	0	0	0	0	0	0	0
Gen_Surg_132	Gen_Surg	t3	Floor	31	0	0.002	0.03	0.269	0.171	0.001	0.065	0.015	0	0.009	0.003	0.04	0	0.013	0.002	0.001	0.008	0.015	0	0.04	0.002	0	0.002	0	0.003	0.038	0.002	0.002	0	0.003	0	0.003	0.003	0	0	0.006	0.001	0.018	0.004	0.003	0	0	0.001	0.002	0
Gen_Surg_133	Gen_Surg	t3	Sink	31	0	0	0.013	0.229	0.063	0	0.328	0	0	0.008	0	0.004	0	0	0	0	0	0.018	0	0.004	0	0	0.001	0	0.023	0.012	0	0.182	0	0	0	0	0.006	0	0	0	0	0	0	0	0	0.006	0	0	0
Gen_Surg_135	Gen_Surg	t3	other	31	0	0.003	0.029	0.472	0.068	0	0.029	0	0	0.022	0.002	0.011	0	0.002	0	0	0.005	0.007	0	0.002	0.014	0	0.003	0	0.004	0.105	0	0.002	0	0	0	0.003	0.001	0	0	0.002	0.002	0.011	0	0.001	0	0	0	0	0
Gen_Surg_137	Gen_Surg	t3	other	31	0	0	0.003	0.085	0.018	0.001	0.019	0	0.003	0	0	0.001	0	0.008	0	0.003	0.001	0.004	0	0.013	0	0	0	0	0.001	0.011	0	0	0	0.004	0	0.002	0.002	0	0	0	0	0.106	0	0.001	0	0	0	0.001	0
Gen_Surg_138	Gen_Surg	t3	other	31	0	0	0.136	0.336	0.202	0	0.041	0	0	0.045	0	0.001	0	0	0	0	0	0	0	0	0	0	0.003	0	0	0.096	0.001	0.015	0	0	0	0.005	0	0	0	0.023	0	0.001	0	0	0	0	0	0	0
Gen_Surg_140	Gen_Surg	t3	Door_handle	31	0	0	0.002	0.08	0.075	0	0.43	0	0	0	0	0.003	0	0.006	0.001	0	0.006	0.007	0	0	0.005	0	0.003	0	0.048	0.009	0.003	0.176	0	0.021	0.002	0	0.008	0	0	0	0	0	0	0	0	0.003	0	0	0
Gen_Surg_141	Gen_Surg	t3	other	31	0	0	0.01	0.464	0.075	0	0.186	0	0	0.007	0	0.019	0	0.001	0	0	0.001	0.001	0	0.001	0.003	0	0.001	0	0.04	0.014	0.005	0.032	0	0.003	0	0	0.008	0	0	0	0	0	0	0	0	0	0	0.001	0
Gen_Surg_142	Gen_Surg	t3	Bed_remote_control	31	0	0	0.014	0.178	0.122	0	0.165	0	0	0.004	0	0.081	0	0	0	0	0.011	0.008	0	0.012	0.015	0	0.008	0	0.096	0.015	0	0	0	0.014	0	0.004	0.023	0	0	0.006	0	0	0	0.028	0	0.001	0.005	0.02	0
Gen_Surg_144	Gen_Surg	t3	other	31	0	0	0.012	0.504	0.137	0.013	0.022	0	0	0.001	0	0.013	0	0	0	0	0.016	0.016	0	0.012	0	0	0	0	0	0.04	0	0.019	0	0	0	0.001	0	0	0	0	0	0	0	0	0	0	0	0	0
Gen_Surg_145	Gen_Surg	t4	Floor	87	0	0	0.052	0.03	0.122	0	0.012	0.003	0	0.002	0.003	0.034	0	0.005	0	0	0.01	0.002	0	0.006	0.002	0	0.001	0	0.001	0.008	0	0.003	0	0	0	0	0.001	0	0	0.004	0	0.005	0	0	0	0.001	0	0	0
Gen_Surg_146	Gen_Surg	t4	Sink	87	0	0.003	0.062	0.581	0.008	0	0.003	0.001	0	0	0.001	0.001	0	0	0.002	0	0	0	0	0	0.036	0	0.162	0	0	0.031	0	0.02	0	0	0	0	0	0	0	0	0	0	0	0	0	0	0.057	0	0
Gen_Surg_148	Gen_Surg	t4	other	87	0	0	0.018	0.229	0.045	0	0.045	0	0	0	0.033	0.015	0.005	0.005	0	0	0.011	0.024	0	0.021	0	0	0.014	0	0.008	0.019	0	0.018	0	0	0	0	0.002	0	0	0.007	0	0.03	0	0	0	0.002	0	0	0
Gen_Surg_150	Gen_Surg	t4	other	87	0	0	0	0.645	0.024	0	0.001	0	0	0	0.001	0	0	0	0	0	0	0	0	0	0	0	0.081	0	0	0	0	0	0	0.041	0	0	0	0	0	0	0	0.052	0	0	0	0.011	0	0	0
Gen_Surg_151	Gen_Surg	t4	other	87	0	0.161	0.004	0.395	0.069	0	0.005	0	0	0	0	0.072	0	0	0	0	0	0	0	0.002	0	0	0.135	0	0	0.058	0	0	0	0	0	0	0	0	0	0	0	0	0	0	0	0	0	0	0
Gen_Surg_153	Gen_Surg	t4	Door_handle	87	0	0	0.006	0.123	0.168	0	0.087	0.004	0	0.013	0	0.035	0	0.016	0.006	0	0.027	0.019	0	0.038	0.004	0	0.128	0	0.028	0.074	0.002	0	0	0	0.001	0.005	0.008	0	0	0	0	0.004	0.002	0.013	0	0	0	0.041	0
Gen_Surg_154	Gen_Surg	t4	other	87	0	0	0.043	0.612	0.067	0.023	0.01	0	0	0	0	0	0	0.001	0	0.001	0	0	0	0	0	0	0.14	0	0	0.04	0	0	0	0	0	0	0	0	0	0	0	0	0	0	0	0	0	0	0
Gen_Surg_155	Gen_Surg	t4	Bed_remote_control	87	0	0	0.034	0.492	0.069	0	0.02	0	0	0	0	0	0	0	0	0	0.001	0	0	0	0.008	0	0.277	0	0.008	0.013	0	0.001	0	0.004	0	0	0.011	0	0	0.001	0	0	0	0	0	0.008	0	0	0
Gen_Surg_157	Gen_Surg	t4	other	87	0	0.007	0.006	0.562	0.039	0	0.003	0	0	0	0	0.023	0.004	0.013	0.007	0	0.024	0.002	0	0	0.001	0	0.017	0	0	0.02	0	0	0	0	0	0	0	0	0	0	0.002	0.021	0	0	0	0	0	0	0
Gen_Surg_158	Gen_Surg	t4	Floor	87	0	0.069	0.006	0.217	0.06	0	0.032	0.08	0.003	0.001	0.009	0.037	0	0.008	0.047	0	0.009	0.006	0	0.005	0.001	0	0.002	0	0.004	0.029	0	0.001	0	0	0	0.013	0.002	0	0	0.004	0.003	0.007	0	0.003	0	0	0	0	0
Gen_Surg_159	Gen_Surg	t4	Sink	87	0	0	0.001	0.182	0.06	0	0.041	0	0	0	0	0.017	0	0.001	0.083	0	0.004	0.027	0	0	0	0	0.002	0	0.016	0.002	0.007	0	0	0	0	0	0	0	0	0	0	0	0	0	0	0.003	0	0	0
Gen_Surg_161	Gen_Surg	t4	other	87	0	0.017	0.002	0.455	0.084	0	0.048	0.017	0	0.001	0.001	0.013	0.001	0.005	0.027	0.001	0.037	0.002	0	0.006	0	0	0.002	0	0	0.003	0	0	0	0.001	0	0.001	0	0	0	0.081	0	0.024	0	0	0	0	0	0	0
Gen_Surg_163	Gen_Surg	t4	other	87	0	0	0	0.419	0.116	0.01	0.096	0.021	0	0	0	0.021	0	0	0.009	0	0.027	0.001	0	0	0	0	0.076	0	0	0.026	0	0	0	0.065	0	0	0	0	0	0	0	0	0	0	0	0	0	0	0
Gen_Surg_164	Gen_Surg	t4	other	87	0	0	0	0.105	0	0	0.049	0.813	0	0	0	0	0	0	0.025	0	0.003	0	0	0	0	0	0	0	0	0	0	0	0	0	0	0	0	0	0	0	0	0	0	0	0	0	0	0	0
Gen_Surg_166	Gen_Surg	t4	Door_handle	87	0	0.003	0	0.243	0.248	0	0.07	0	0	0	0	0.065	0	0.005	0.016	0.005	0.028	0.001	0	0.002	0	0	0.015	0	0.024	0.017	0.007	0	0	0.019	0	0	0	0	0	0.014	0	0	0	0	0	0	0	0.022	0
Gen_Surg_167	Gen_Surg	t4	other	87	0	0.018	0.025	0.624	0.044	0	0.069	0.01	0	0.006	0	0.001	0	0	0.008	0	0.001	0.003	0	0	0	0	0	0	0.016	0.048	0	0.002	0	0.007	0	0	0.001	0	0	0.007	0	0.005	0	0	0	0.002	0	0	0
Gen_Surg_168	Gen_Surg	t4	Bed_remote_control	87	0	0.002	0	0.611	0.126	0	0.003	0.024	0	0	0	0.007	0	0	0.031	0	0	0.004	0	0	0	0	0	0	0.009	0.018	0.01	0	0	0	0	0.001	0	0	0	0	0	0	0	0	0	0	0	0	0.043
Gen_Surg_170	Gen_Surg	t4	other	87	0	0	0	0.442	0.172	0	0.001	0.011	0	0	0	0.001	0	0.031	0.003	0	0	0	0	0.001	0.014	0	0	0	0	0	0	0	0	0	0	0	0	0	0	0	0	0	0	0	0	0	0	0	0
Gen_Surg_171	Gen_Surg	t4	Floor	87	0	0.003	0.031	0.251	0.154	0	0.162	0.005	0	0.007	0.004	0.03	0	0.009	0.005	0	0.007	0.01	0	0.023	0.002	0	0.002	0	0.004	0.036	0.002	0.008	0	0	0	0.002	0.004	0	0	0.004	0.001	0.009	0	0.007	0.001	0.002	0.001	0	0
Gen_Surg_172	Gen_Surg	t4	Sink	87	0	0	0.002	0.007	0.003	0	0.216	0	0	0.001	0	0	0	0	0.001	0	0	0	0.002	0	0.012	0	0	0	0.08	0	0.001	0.122	0	0	0.003	0	0.177	0	0	0	0	0	0	0.189	0	0.016	0.001	0.003	0
Gen_Surg_174	Gen_Surg	t4	other	87	0	0.001	0.025	0.384	0.124	0.001	0.08	0.001	0	0.002	0.001	0.035	0.007	0.012	0.004	0	0.008	0.005	0	0.057	0.001	0	0.003	0	0.005	0.021	0.003	0.009	0	0.001	0	0.001	0.008	0	0.001	0.007	0.001	0.009	0	0.008	0	0.001	0.001	0.001	0
Gen_Surg_176	Gen_Surg	t4	other	87	0	0	0.232	0.299	0.039	0	0.071	0	0	0	0	0	0.016	0.003	0	0	0.042	0.023	0	0	0	0	0	0	0.064	0.004	0	0	0	0	0	0.001	0	0	0	0.002	0	0	0	0	0	0	0	0	0
Gen_Surg_177	Gen_Surg	t4	other	87	0	0	0.171	0.565	0.034	0	0.039	0	0	0.016	0	0.02	0	0	0.002	0	0	0.015	0	0	0.007	0	0	0	0.001	0.025	0	0	0	0	0	0.001	0	0	0	0	0	0	0	0	0	0	0	0	0
Gen_Surg_179	Gen_Surg	t4	Door_handle	87	0	0	0	0.235	0.202	0	0.129	0	0	0.005	0	0.059	0	0.012	0	0	0.102	0	0.005	0.002	0.008	0	0.006	0	0.04	0.04	0	0.018	0	0.001	0	0.001	0.003	0	0	0.013	0	0	0	0.004	0	0.005	0	0.004	0
Gen_Surg_180	Gen_Surg	t4	other	87	0	0	0.007	0.072	0.082	0	0.254	0	0	0.004	0	0.002	0	0	0.002	0.002	0.262	0.002	0	0.033	0.022	0	0.008	0	0.068	0.02	0	0	0	0.009	0	0	0.004	0	0	0.023	0	0.008	0	0	0	0.003	0	0.009	0
Gen_Surg_181	Gen_Surg	t4	Bed_remote_control	87	0	0	0.002	0.398	0.103	0	0.171	0	0	0	0	0.012	0.015	0	0	0	0.02	0.005	0.003	0.009	0.002	0	0.021	0	0.028	0.023	0	0.003	0	0	0	0	0.006	0	0	0	0	0.032	0	0.018	0	0	0	0.003	0
Gen_Surg_183	Gen_Surg	t4	other	87	0	0	0.002	0.249	0.013	0	0.414	0	0	0	0	0	0	0	0	0.001	0.018	0	0	0.001	0.055	0	0	0	0.192	0	0	0	0	0	0	0	0	0	0	0	0	0	0	0	0	0	0	0	0.003
Gen_Surg_184	Gen_Surg	t5	Floor	185	0	0.093	0.011	0.164	0.134	0.002	0.045	0.007	0.004	0.002	0.028	0.06	0	0.063	0.023	0.001	0.035	0.006	0	0.011	0.002	0	0.001	0	0.003	0.014	0	0.002	0	0	0	0.001	0.003	0	0	0.007	0	0.012	0.001	0.001	0	0.001	0.001	0	0.002
Gen_Surg_185	Gen_Surg	t5	Sink	185	0	0	0	0.013	0.01	0	0.029	0	0	0	0	0	0	0.002	0	0	0.003	0.052	0	0	0	0	0	0	0	0	0	0.001	0	0	0	0	0	0	0	0	0	0	0	0.001	0	0	0	0	0
Gen_Surg_187	Gen_Surg	t5	other	185	0	0.006	0	0.368	0.086	0	0.026	0	0	0.001	0.002	0.011	0	0.013	0.019	0	0.042	0.002	0	0.081	0	0	0	0	0.007	0.023	0	0	0	0.001	0	0	0.005	0	0	0.026	0	0.009	0	0	0	0	0	0	0.014
Gen_Surg_189	Gen_Surg	t5	other	185	0	0	0.016	0.16	0.065	0	0.072	0.002	0	0	0.001	0.012	0	0.086	0	0.008	0.004	0.039	0.005	0.091	0.006	0	0	0	0	0.027	0	0	0	0.004	0	0	0	0	0	0.017	0.001	0	0	0.016	0	0	0	0	0
Gen_Surg_190	Gen_Surg	t5	other	185	0	0	0	0.001	0.068	0	0.11	0.044	0	0	0.036	0.128	0	0.147	0	0	0	0.01	0	0	0	0	0	0	0	0.028	0	0	0	0.032	0	0	0	0	0	0	0	0	0	0	0	0	0	0	0
Gen_Surg_192	Gen_Surg	t5	Door_handle	185	0	0	0.027	0.115	0.086	0	0.157	0	0	0.003	0	0.123	0	0.029	0.004	0.001	0.018	0.005	0.002	0.001	0.037	0	0.013	0	0.124	0	0	0.023	0	0	0	0	0.021	0	0	0.006	0	0.008	0.001	0.004	0	0.016	0.003	0.009	0
Gen_Surg_193	Gen_Surg	t5	other	185	0	0	0	0.465	0.193	0	0.026	0	0	0	0	0.02	0	0	0.057	0	0.053	0.02	0	0.001	0	0	0	0	0	0	0	0	0	0	0	0	0	0	0	0	0	0	0	0	0	0	0	0	0
Gen_Surg_194	Gen_Surg	t5	Bed_remote_control	185	0	0.006	0	0.251	0.497	0	0.038	0	0	0	0.002	0.001	0.019	0.021	0.003	0	0.007	0.014	0	0.004	0	0	0	0	0	0	0.001	0.005	0	0.004	0	0	0	0	0	0.045	0	0	0	0	0	0	0.008	0	0
Gen_Surg_196	Gen_Surg	t5	other	185	0	0	0	0.125	0.309	0	0.147	0.028	0	0	0	0	0.004	0.025	0	0	0.022	0.011	0	0.01	0	0	0	0	0	0.026	0	0	0	0	0	0	0	0	0	0.061	0	0	0	0	0	0	0.027	0	0
Gen_Surg_197	Gen_Surg	t5	Floor	185	0	0.001	0.017	0.055	0.034	0.013	0.064	0.002	0	0	0.001	0.016	0	0.005	0.001	0.022	0.002	0.002	0.002	0.029	0.028	0	0	0	0.01	0.019	0.015	0.063	0	0	0.001	0.004	0.037	0	0	0.002	0	0.002	0	0.015	0	0.04	0	0.001	0
Gen_Surg_198	Gen_Surg	t5	Sink	185	0	0	0	0.034	0.134	0.003	0.003	0	0.001	0	0	0.02	0	0	0	0	0	0.112	0.02	0.012	0.001	0	0	0	0.023	0.006	0	0.005	0	0	0	0.005	0.004	0	0	0	0	0.002	0	0.004	0	0.002	0.003	0.015	0
Gen_Surg_200	Gen_Surg	t5	other	185	0	0.025	0	0.189	0.192	0.015	0.047	0	0.011	0	0.002	0.05	0	0	0	0	0.004	0.001	0	0.006	0	0	0	0	0	0.097	0	0	0	0	0	0.005	0	0	0	0.025	0	0.007	0	0	0	0	0	0	0
Gen_Surg_202	Gen_Surg	t5	other	185	0	0.013	0.004	0.261	0.067	0	0.015	0.005	0.018	0.002	0.03	0.003	0	0.002	0	0	0	0	0	0.009	0	0	0.001	0	0	0.003	0	0	0	0.001	0	0.011	0	0	0.002	0.001	0.005	0	0	0.002	0	0	0	0.001	0
Gen_Surg_203	Gen_Surg	t5	other	185	0	0	0.067	0.063	0.038	0	0.17	0	0	0	0	0.216	0	0.037	0.006	0	0	0	0	0.014	0.017	0	0.001	0	0	0.004	0	0	0	0	0	0.041	0.005	0	0	0.063	0	0	0	0	0	0	0	0	0
Gen_Surg_205	Gen_Surg	t5	Door_handle	185	0	0	0.016	0.133	0.158	0	0.086	0.033	0	0.011	0.007	0.054	0	0.009	0.001	0	0.031	0.001	0.002	0.024	0	0	0.099	0	0.001	0.031	0	0	0	0	0.002	0.003	0.004	0	0	0.049	0	0.002	0	0.008	0	0	0	0.001	0
Gen_Surg_206	Gen_Surg	t5	other	185	0	0	0	0.326	0.134	0	0.005	0.005	0	0.039	0	0.002	0	0	0	0	0.056	0.009	0	0.009	0.011	0	0	0	0	0	0	0	0	0	0	0	0.078	0	0	0.001	0	0	0	0	0	0.013	0	0	0
Gen_Surg_207	Gen_Surg	t5	Bed_remote_control	185	0	0	0.009	0.494	0.268	0.004	0.024	0	0	0.001	0	0.001	0	0	0	0.009	0.019	0	0.005	0.004	0.002	0	0.027	0	0.004	0.027	0.008	0.004	0	0	0	0	0.013	0	0	0	0	0	0	0.013	0	0.001	0	0	0
Gen_Surg_209	Gen_Surg	t5	other	185	0	0	0	0.551	0.064	0	0.035	0.034	0.009	0.004	0	0.008	0	0	0	0	0.048	0	0.001	0	0.002	0	0.01	0	0	0	0	0	0	0	0	0	0.012	0	0	0.002	0	0.011	0	0.014	0	0	0	0.002	0
Gen_Surg_210	Gen_Surg	t5	Floor	185	0	0.002	0.019	0.316	0.182	0	0.092	0.014	0	0.008	0.006	0.032	0	0.058	0.007	0	0.014	0	0.011	0.008	0.007	0	0.003	0	0.007	0.015	0.015	0.007	0	0	0.001	0.004	0.005	0	0	0.004	0.001	0.003	0	0.013	0	0	0.002	0.001	0
Gen_Surg_211	Gen_Surg	t5	Sink	185	0	0	0.009	0.003	0.027	0	0.181	0	0	0	0	0.003	0	0	0	0	0.018	0.012	0	0	0.003	0	0	0	0.071	0.01	0.021	0.013	0	0	0.006	0	0	0	0	0.001	0	0	0	0.002	0	0	0	0	0
Gen_Surg_213	Gen_Surg	t5	other	185	0	0	0.034	0.406	0.223	0	0.05	0	0	0.001	0.006	0.02	0	0.009	0	0	0.032	0.003	0	0.004	0.008	0	0.003	0	0	0.011	0.009	0	0	0.001	0	0	0	0	0	0.003	0.013	0	0	0.004	0	0	0	0	0
Gen_Surg_215	Gen_Surg	t5	other	185	0	0	0.151	0.196	0.3	0	0.04	0	0	0.037	0.002	0.002	0.002	0.02	0.002	0.002	0.034	0.002	0	0.014	0.016	0	0.002	0	0.017	0.06	0.01	0.001	0	0.001	0	0	0	0	0	0.006	0	0.003	0	0	0	0.002	0	0	0
Gen_Surg_216	Gen_Surg	t5	other	185	0	0.013	0.068	0.093	0.094	0	0.077	0	0.002	0.023	0.002	0.011	0	0.005	0.02	0	0.026	0.003	0	0	0.018	0	0	0	0.067	0.034	0.009	0.031	0	0	0	0.029	0.003	0	0	0.081	0	0	0	0.002	0	0.009	0	0	0
Gen_Surg_218	Gen_Surg	t5	Door_handle	185	0	0	0.037	0.11	0.165	0	0.316	0	0	0.023	0.001	0.037	0	0.004	0.002	0.002	0.023	0	0	0.01	0.003	0	0.018	0	0.014	0.055	0.011	0.002	0	0	0	0	0.003	0	0	0.003	0.001	0.003	0	0.001	0	0	0	0.002	0
Gen_Surg_219	Gen_Surg	t5	other	185	0	0	0.168	0.125	0.284	0.001	0.101	0	0	0.061	0.003	0.01	0	0	0	0	0.019	0	0	0.014	0.019	0	0.001	0	0.03	0.082	0.012	0	0	0	0	0	0	0	0	0.002	0	0.002	0	0	0	0	0	0	0
Gen_Surg_220	Gen_Surg	t5	Bed_remote_control	185	0	0	0.282	0.193	0.069	0	0.072	0.007	0	0.096	0.009	0.014	0	0.013	0.001	0	0.019	0	0	0	0.021	0	0.001	0	0.018	0.13	0.017	0	0	0	0	0	0	0	0	0	0	0.001	0	0	0	0	0	0	0
Gen_Surg_222	Gen_Surg	t5	other	185	0	0	0.03	0.003	0.219	0	0.039	0	0	0.012	0	0.004	0	0.002	0	0	0.021	0.012	0.029	0.001	0.013	0	0	0	0.001	0.004	0.001	0.002	0	0	0	0	0.001	0	0	0	0	0	0	0.001	0	0	0	0.001	0
Gen_Surg_225	Gen_Surg	t1	Bed_remote_control	3	0	0	0.025	0.132	0.073	0.002	0.061	0.027	0	0.005	0.001	0.132	0	0.008	0.01	0.001	0.033	0.007	0.026	0.018	0.001	0	0.001	0	0.001	0.012	0.011	0.016	0	0.002	0	0	0.011	0	0	0.01	0.002	0.023	0	0.046	0	0.002	0.006	0.003	0
Gen_Surg_227	Gen_Surg	t1	Floor	3	0	0	0.005	0.017	0.042	0	0.006	0.009	0	0.001	0	0.716	0	0.012	0.001	0	0.003	0.078	0	0.003	0	0	0	0	0	0.001	0	0	0	0	0	0	0	0	0	0.007	0	0.002	0	0.003	0	0	0	0	0
Gen_Surg_228	Gen_Surg	t1	Door_handle	3	0	0	0.001	0.015	0.042	0	0.014	0.006	0	0.001	0	0.661	0	0.008	0	0	0.001	0.041	0.001	0	0.002	0	0.02	0	0.006	0.003	0.003	0.004	0	0.037	0.001	0	0.002	0	0	0.016	0	0	0.001	0.006	0	0.001	0.001	0.004	0
Gen_Surg_229	Gen_Surg	t1	other	3	0	0	0.039	0.112	0.135	0	0.03	0.068	0	0.008	0	0.134	0	0.003	0.003	0.001	0.004	0.028	0.004	0.007	0.006	0	0.001	0	0.002	0.008	0.004	0.018	0	0.001	0	0	0.005	0	0	0.079	0	0.008	0	0.052	0	0.003	0.003	0.013	0
Gen_Surg_230	Gen_Surg	t1	other	3	0	0	0.025	0.124	0.074	0	0.067	0.034	0	0.002	0.002	0.145	0.001	0.008	0.007	0.003	0.012	0.006	0.012	0.032	0	0	0.001	0	0.002	0.013	0.006	0.012	0	0.004	0.001	0.001	0.008	0	0	0.014	0.002	0.031	0	0.032	0	0.004	0.002	0.003	0
Gen_Surg_232	Gen_Surg	t2	Floor	11	0	0	0.012	0.024	0.035	0	0.015	0.003	0	0.001	0	0.648	0	0.032	0.001	0	0.003	0.098	0	0.002	0.001	0	0.001	0	0.006	0.001	0.001	0.001	0	0	0	0	0.001	0	0	0.004	0	0.003	0	0.003	0	0	0	0	0
Gen_Surg_233	Gen_Surg	t2	Door_handle	11	0	0	0.005	0.046	0.046	0.001	0.017	0.003	0	0.003	0	0.291	0	0.036	0.003	0.001	0.006	0.132	0	0	0.001	0	0.005	0	0.008	0.002	0.006	0.009	0	0.081	0	0	0.006	0	0	0.008	0	0.008	0	0.007	0	0	0	0.002	0
Gen_Surg_238	Gen_Surg	t6	Floor	368	0	0	0.024	0.124	0.095	0	0.038	0.01	0.003	0.001	0.051	0.054	0	0.134	0.146	0.001	0.009	0.001	0.014	0.018	0.002	0	0.001	0	0.001	0.013	0	0	0.001	0	0	0.005	0.002	0	0	0.005	0.003	0.009	0.003	0.001	0	0	0	0.001	0
Gen_Surg_239	Gen_Surg	t6	Sink	368	0.003	0	0	0.004	0.001	0	0	0.026	0	0	0.014	0.007	0.004	0.013	0.015	0	0.83	0	0	0	0	0	0	0	0	0	0	0	0	0.004	0	0	0	0	0	0	0	0.017	0	0.001	0	0	0	0	0
Gen_Surg_241	Gen_Surg	t6	other	368	0	0	0.027	0.283	0.061	0	0.012	0.001	0	0.009	0.023	0.023	0	0.085	0.037	0	0	0.007	0.003	0.011	0.004	0	0	0	0	0.026	0	0	0.005	0	0	0.003	0.004	0	0	0	0	0.031	0	0	0	0	0	0	0
Gen_Surg_243	Gen_Surg	t6	other	368	0	0.004	0.01	0.021	0.045	0	0.103	0.068	0	0	0.001	0.009	0.004	0.03	0.033	0.023	0.017	0	0.008	0.005	0	0	0	0	0	0.013	0	0	0	0	0	0.056	0	0	0	0	0	0.027	0	0	0	0	0	0.001	0
Gen_Surg_244	Gen_Surg	t6	other	368	0	0	0.01	0.166	0.018	0.007	0.001	0	0	0.021	0	0.057	0	0	0.005	0	0.016	0.001	0	0.001	0.008	0	0.001	0	0	0.054	0.066	0.017	0	0	0	0	0	0	0	0	0	0.005	0	0	0	0	0	0.002	0
Gen_Surg_246	Gen_Surg	t6	Door_handle	368	0	0	0.025	0.074	0.097	0	0.233	0	0	0	0.003	0.056	0.001	0	0.002	0	0.027	0.007	0	0.025	0.007	0.007	0.033	0	0.024	0.03	0.009	0.011	0	0.001	0	0	0.053	0.006	0	0.012	0.001	0.002	0	0.006	0	0.002	0	0.062	0
Gen_Surg_247	Gen_Surg	t6	other	368	0	0	0.005	0.02	0.012	0	0.011	0.003	0.001	0	0.018	0.038	0	0.533	0.16	0	0.013	0	0.044	0.006	0.001	0	0	0	0	0	0	0.003	0	0	0	0	0	0	0	0	0	0	0	0	0.004	0	0	0	0
Gen_Surg_248	Gen_Surg	t6	Bed_remote_control	368	0	0	0.007	0.057	0.036	0	0.019	0.015	0	0	0.019	0.072	0	0.224	0.116	0	0.137	0	0.067	0	0	0	0	0	0	0	0	0	0	0	0	0	0.002	0	0	0.019	0	0	0	0	0.018	0.002	0	0	0
Gen_Surg_250	Gen_Surg	t6	other	368	0	0	0.007	0.177	0.097	0	0.096	0.084	0	0	0.019	0.001	0	0.165	0.03	0	0.054	0	0.016	0.033	0	0	0	0	0	0.01	0	0	0	0	0	0	0.014	0	0	0.003	0.02	0	0	0.022	0	0	0	0.001	0
Gen_Surg_251	Gen_Surg	t6	Floor	368	0	0	0.014	0.15	0.297	0	0.053	0.002	0	0.007	0	0.065	0.001	0.024	0.004	0	0.016	0.002	0	0.019	0.003	0.001	0.001	0	0.005	0.011	0.004	0.008	0.001	0	0	0	0.007	0	0	0.019	0.011	0.01	0.001	0.002	0	0.001	0.001	0.002	0
Gen_Surg_252	Gen_Surg	t6	Sink	368	0	0	0.036	0.364	0.045	0.001	0.145	0.01	0.002	0.002	0	0.002	0	0	0.05	0	0.004	0.025	0	0.002	0.029	0	0.002	0	0.002	0.008	0.002	0.101	0	0.003	0	0	0.001	0	0	0.001	0	0.003	0	0	0	0.02	0.001	0.003	0
Gen_Surg_254	Gen_Surg	t6	other	368	0	0	0.026	0.177	0.067	0	0.049	0.002	0.001	0.012	0	0.025	0.002	0.005	0.002	0	0.006	0.004	0	0.07	0.007	0	0.006	0	0	0.033	0.007	0.002	0.033	0	0	0	0.005	0	0	0.019	0.002	0.043	0	0.003	0	0	0	0.001	0.002
Gen_Surg_256	Gen_Surg	t6	other	368	0	0	0.001	0.413	0.088	0	0.066	0	0.005	0	0	0.122	0	0	0.001	0	0	0.051	0	0	0.016	0	0	0	0	0.028	0	0.032	0	0	0	0	0	0	0	0	0	0	0	0	0	0.001	0	0.011	0
Gen_Surg_257	Gen_Surg	t6	other	368	0	0	0.013	0.238	0.143	0	0.226	0	0	0	0	0.01	0	0.016	0.017	0	0.005	0.029	0	0	0.008	0	0.001	0	0	0	0.005	0.099	0	0	0	0	0	0	0	0.024	0	0.003	0	0	0	0.02	0	0.015	0
Gen_Surg_259	Gen_Surg	t6	Door_handle	368	0	0	0.012	0.096	0.141	0	0.178	0	0	0.009	0	0.019	0	0.002	0.003	0	0.085	0.008	0.004	0.011	0	0.002	0.01	0	0.022	0.009	0.009	0.019	0	0.006	0	0	0.022	0.001	0	0.038	0	0.014	0.002	0.031	0	0.008	0.002	0.033	0.002
Gen_Surg_260	Gen_Surg	t6	other	368	0	0	0.003	0.484	0.292	0	0.047	0.003	0.001	0	0	0.002	0	0.001	0.007	0	0	0.002	0	0.001	0.001	0	0.003	0	0.001	0.003	0	0.013	0	0	0	0	0	0	0	0.002	0	0	0	0	0	0.002	0	0.091	0
Gen_Surg_261	Gen_Surg	t6	Bed_remote_control	368	0	0.001	0.028	0.397	0.19	0	0.095	0.006	0.004	0.008	0	0.007	0.001	0	0.014	0	0.003	0.001	0.001	0.001	0.002	0	0.01	0	0.004	0.009	0.003	0.009	0	0	0	0.002	0.005	0.001	0	0.007	0	0.001	0	0.001	0	0.003	0	0.043	0
Gen_Surg_263	Gen_Surg	t6	other	368	0	0	0	0.385	0.154	0	0.053	0	0	0.016	0	0.002	0	0	0	0	0	0.08	0	0	0	0	0	0	0	0	0	0	0	0	0	0.001	0.116	0	0.003	0	0	0	0	0.001	0	0	0	0	0.073
Gen_Surg_264	Gen_Surg	t6	Floor	368	0.001	0.001	0.016	0.172	0.326	0.001	0.029	0.002	0	0.01	0	0.086	0	0.074	0.004	0.003	0.005	0.003	0	0.016	0.002	0	0.003	0	0.003	0.017	0.004	0.003	0.001	0	0	0.003	0.003	0	0	0.006	0.01	0.012	0.001	0.005	0	0.001	0.001	0.001	0
Gen_Surg_265	Gen_Surg	t6	Sink	368	0	0.001	0.031	0.276	0.133	0	0.095	0.002	0	0.014	0.015	0.028	0.002	0.008	0.004	0	0.004	0.006	0.002	0.05	0.002	0	0.006	0	0.008	0.05	0.006	0.007	0	0.001	0	0	0.028	0	0	0.014	0.001	0.006	0.001	0.019	0	0.004	0.001	0.004	0
Gen_Surg_267	Gen_Surg	t6	other	368	0	0	0.019	0.263	0.165	0	0.149	0	0	0.003	0	0.023	0	0.002	0.003	0	0.01	0.003	0	0.061	0.003	0	0.019	0	0.064	0.033	0.004	0.009	0	0	0	0	0.009	0	0	0.006	0.008	0	0	0.011	0	0	0	0.006	0
Gen_Surg_269	Gen_Surg	t6	other	368	0	0.018	0	0.023	0.04	0	0.098	0.013	0	0	0.039	0.017	0	0.017	0.001	0	0.008	0.012	0	0	0.006	0	0	0	0.016	0.003	0	0.012	0	0	0	0.014	0.005	0	0	0.001	0	0.002	0	0.06	0	0.01	0	0	0
Gen_Surg_270	Gen_Surg	t6	other	368	0	0.003	0.03	0.101	0.18	0	0.131	0.002	0	0.001	0.001	0.049	0.003	0.012	0.001	0.005	0.031	0.048	0	0.007	0.001	0.008	0.028	0	0.015	0.018	0.004	0.006	0	0.022	0	0	0.024	0.005	0	0.01	0.002	0.007	0.006	0.003	0	0.001	0	0.018	0
Gen_Surg_272	Gen_Surg	t6	Door_handle	368	0	0	0.005	0.1	0.15	0	0.15	0.011	0	0.007	0	0.094	0	0.118	0.008	0.002	0.015	0.033	0	0.007	0	0.004	0.054	0	0.007	0.016	0.002	0	0	0.007	0	0	0.034	0.005	0	0.014	0	0.007	0	0.005	0	0	0	0.02	0
Gen_Surg_273	Gen_Surg	t6	other	368	0	0	0.083	0.153	0.253	0.001	0.044	0.004	0	0.051	0	0.071	0.001	0	0.002	0.003	0	0.004	0	0.027	0.003	0	0.022	0	0.011	0.042	0.032	0.005	0	0.001	0	0	0.008	0	0	0.007	0	0.005	0	0.011	0	0	0.001	0	0
Gen_Surg_274	Gen_Surg	t6	Bed_remote_control	368	0	0	0.022	0.07	0.149	0	0.12	0.021	0	0.006	0.002	0.137	0	0.009	0.006	0.004	0.004	0.002	0	0.003	0.005	0.001	0.034	0	0.108	0.005	0.005	0.001	0	0.049	0	0	0.055	0	0	0.001	0	0.001	0	0.043	0	0.001	0	0.014	0
Gen_Surg_276	Gen_Surg	t6	other	368	0	0	0.025	0.095	0.166	0	0.235	0.001	0	0.037	0	0.028	0.009	0.001	0.005	0.009	0.024	0.004	0.004	0.043	0.002	0	0.018	0	0.049	0.04	0.011	0.004	0	0	0	0	0.009	0	0	0.03	0	0.003	0	0.005	0	0.002	0	0	0
ICU_001	ICU	t0	Floor	0	0	0	0	0.087	0.053	0	0.015	0	0	0	0	0.246	0	0.027	0	0	0.003	0.038	0	0.045	0.004	0	0.004	0	0	0.032	0	0	0	0.002	0	0	0.006	0	0	0	0	0.023	0	0	0	0	0	0	0.012
ICU_002	ICU	t0	other	0	0	0	0.001	0.124	0.086	0	0.008	0	0	0	0	0.087	0	0.004	0.011	0.003	0.004	0	0	0.418	0.008	0	0.01	0	0.007	0.006	0.001	0.001	0	0.004	0	0	0	0	0	0	0	0.018	0	0	0	0	0	0	0.005
ICU_004	ICU	t0	Sink	0	0	0	0.024	0.062	0.06	0	0.011	0	0	0	0	0.138	0	0.002	0.007	0	0	0.017	0	0.197	0	0	0	0	0	0.017	0	0	0	0	0	0	0	0	0	0	0	0	0	0	0	0	0	0	0
ICU_006	ICU	t0	other	0	0	0.028	0	0.081	0.14	0	0.063	0	0	0.004	0	0.206	0.003	0.003	0.002	0	0.003	0.002	0	0.029	0	0	0.004	0	0.018	0	0	0	0	0.004	0	0	0.026	0	0	0	0	0.003	0	0.045	0	0	0	0	0
ICU_007	ICU	t0	other	0	0	0.016	0	0.1	0.186	0	0.001	0.01	0	0	0	0.115	0	0.044	0.03	0	0.034	0	0	0.025	0.009	0	0	0	0	0	0	0	0	0	0	0	0	0	0	0.009	0	0.054	0	0.006	0	0	0	0.013	0
ICU_009	ICU	t0	Door_handle	0	0	0.009	0.002	0.009	0.124	0	0.048	0	0	0	0	0.199	0	0.015	0.005	0	0.02	0.018	0	0.075	0	0	0.011	0.012	0.001	0	0	0	0	0	0.006	0	0	0	0	0	0	0.001	0	0.013	0	0	0	0	0
ICU_010	ICU	t0	other	0	0	0	0	0.067	0.106	0	0.058	0	0	0	0	0.029	0	0	0	0	0	0.002	0	0.326	0	0	0.001	0	0.075	0.003	0.004	0	0	0	0.001	0	0.054	0	0	0	0	0.011	0.001	0	0	0.003	0	0.004	0.002
ICU_011	ICU	t0	Bed_remote_control	0	0	0.009	0	0.062	0.144	0	0.014	0	0	0	0	0.203	0	0.117	0	0	0.006	0.032	0.015	0.005	0	0	0.002	0.008	0.011	0	0	0	0	0	0	0	0.011	0	0	0	0	0.008	0	0.025	0	0	0	0.002	0
ICU_013	ICU	t0	other	0	0	0	0	0.033	0.063	0	0	0	0	0	0	0.166	0	0.023	0	0	0	0.003	0	0.358	0	0	0	0	0.036	0	0	0	0	0.061	0	0	0	0	0.065	0	0	0.017	0	0	0	0	0	0	0
ICU_014	ICU	t0	Floor	0	0	0	0.002	0.019	0.017	0	0.009	0	0	0	0	0.495	0.002	0.035	0.001	0	0.001	0.025	0	0.027	0	0	0.001	0	0.002	0.001	0	0	0	0.008	0	0	0.001	0	0	0	0	0.066	0	0	0	0	0	0	0
ICU_015	ICU	t0	other	0	0	0	0.014	0.089	0.048	0	0.004	0	0	0	0	0.147	0	0.044	0.002	0.001	0	0.03	0	0.133	0	0	0	0	0.003	0.01	0	0.004	0	0	0	0	0	0	0	0	0.008	0.025	0	0	0	0	0	0	0
ICU_017	ICU	t0	Sink	0	0	0	0	0.091	0.042	0	0.001	0.004	0	0	0	0.018	0.004	0	0.001	0.002	0.035	0.314	0	0.006	0	0	0	0	0	0.007	0	0	0	0.209	0	0	0	0	0	0.001	0	0	0	0.004	0	0	0	0	0
ICU_019	ICU	t0	other	0	0	0	0.003	0.036	0.119	0	0.204	0	0.003	0.001	0	0.103	0.005	0.015	0	0	0	0.011	0.031	0.047	0.002	0	0.003	0	0.029	0.007	0.024	0.015	0	0	0.004	0	0.026	0	0	0	0	0.002	0	0.021	0	0.006	0	0	0
ICU_020	ICU	t0	other	0	0	0	0.021	0.085	0.062	0	0.057	0	0	0	0	0.002	0	0.009	0	0	0	0.002	0	0.35	0.001	0	0.007	0	0	0	0.002	0	0	0	0	0	0.021	0	0	0	0	0.012	0	0.025	0	0.001	0	0	0.027
ICU_022	ICU	t0	Door_handle	0	0	0	0	0.157	0.25	0	0.12	0	0	0	0	0.08	0	0.011	0.01	0	0.097	0	0	0.015	0	0	0.017	0	0	0	0	0	0	0.047	0	0	0	0	0	0	0	0	0	0	0	0	0	0.01	0
ICU_023	ICU	t0	other	0	0	0	0.013	0.059	0.049	0	0.045	0	0	0	0	0.161	0	0.003	0	0	0	0	0	0.394	0	0	0	0	0	0.002	0	0.003	0	0.001	0	0.005	0.011	0	0.004	0	0.001	0.036	0	0	0	0.004	0	0	0
ICU_024	ICU	t0	Bed_remote_control	0	0	0.024	0.025	0.161	0.064	0	0	0	0	0.001	0	0.199	0	0.012	0	0	0.001	0.002	0	0.007	0	0	0.022	0	0	0	0	0	0	0	0	0.006	0.019	0	0	0	0	0	0.011	0.044	0	0	0	0	0
ICU_026	ICU	t0	other	0	0	0	0	0.294	0.05	0	0.029	0	0	0	0	0.001	0	0	0	0	0.003	0	0	0	0.011	0	0.018	0	0	0	0	0	0	0.015	0	0.033	0	0	0	0	0	0	0	0	0	0	0	0	0
ICU_027	ICU	t0	Floor	0	0	0	0.001	0.025	0.015	0	0.044	0	0	0.001	0	0.477	0.002	0.037	0.001	0	0.001	0.018	0	0.029	0	0	0.001	0	0	0.003	0.002	0.001	0	0.003	0	0	0.003	0	0	0.001	0.001	0.021	0	0.001	0	0	0	0	0.002
ICU_028	ICU	t0	other	0	0	0.021	0.019	0.107	0.062	0	0.026	0	0	0.001	0	0.098	0	0.021	0.005	0	0.02	0.004	0	0.005	0	0	0.033	0	0	0.016	0	0	0	0.003	0	0	0.006	0	0	0	0	0.011	0	0.001	0	0	0	0	0.003
ICU_030	ICU	t0	Sink	0	0	0.064	0	0.067	0.295	0	0	0.027	0	0	0	0.009	0	0.024	0.008	0	0	0	0	0.005	0.003	0	0.001	0	0	0	0	0	0	0	0	0	0	0	0	0	0	0	0.024	0	0	0	0	0	0
ICU_032	ICU	t0	other	0	0	0	0.004	0.162	0.056	0.003	0.028	0.001	0	0.007	0	0.072	0.003	0.015	0	0	0	0.005	0.002	0.071	0	0	0.006	0	0.004	0.008	0.002	0	0	0.002	0.001	0.001	0	0	0	0	0.001	0.026	0	0.004	0	0.002	0	0	0
ICU_033	ICU	t0	other	0	0	0	0.025	0.037	0.087	0	0.009	0.001	0	0	0	0.089	0	0.002	0	0	0	0.001	0	0.092	0	0	0	0	0.012	0	0	0	0	0	0	0.009	0.016	0	0	0	0	0.013	0	0.007	0	0.005	0.001	0.003	0.006
ICU_035	ICU	t0	Door_handle	0	0	0.06	0	0.006	0.231	0	0.184	0	0	0	0	0.169	0	0	0	0	0.215	0.018	0	0	0	0	0.062	0	0	0	0.022	0	0	0	0	0	0	0	0	0	0	0	0	0	0	0	0	0	0
ICU_036	ICU	t0	other	0	0	0	0	0.089	0.038	0	0.027	0	0	0	0	0.129	0.065	0.042	0	0	0	0	0	0.029	0	0	0	0	0	0	0	0	0	0	0	0	0.001	0	0	0.003	0	0	0	0	0	0	0	0	0
ICU_037	ICU	t0	Bed_remote_control	0	0	0.034	0.001	0.097	0.178	0	0.001	0	0	0	0	0.247	0	0.039	0	0	0	0.017	0	0.051	0.003	0	0.003	0	0	0.006	0	0.002	0	0	0	0	0.035	0	0	0	0	0.014	0	0.009	0.001	0.014	0	0	0
ICU_039	ICU	t0	other	0	0	0.001	0	0.057	0.002	0	0.035	0	0	0	0	0.213	0	0.005	0	0.018	0.121	0	0	0.077	0	0	0.001	0	0.026	0	0	0.004	0	0.011	0	0	0	0	0	0	0	0	0	0	0	0	0	0	0
ICU_040	ICU	t1	Floor	10	0	0	0.001	0.016	0.017	0	0.038	0.001	0	0	0	0.511	0.002	0.05	0	0	0.011	0.017	0	0.01	0.004	0	0.002	0	0.007	0.002	0.001	0	0	0.002	0	0	0.002	0	0	0.001	0.001	0.01	0.001	0.004	0	0.002	0.001	0.001	0
ICU_041	ICU	t1	other	10	0	0	0.067	0.124	0.079	0	0.099	0	0	0	0	0.101	0.002	0.013	0.013	0.004	0	0	0.023	0.045	0	0	0	0	0.001	0.117	0	0	0	0	0	0	0	0	0	0	0	0.004	0	0.128	0	0	0	0	0
ICU_043	ICU	t1	Sink	10	0	0.009	0	0.001	0.001	0	0.004	0	0	0	0.018	0.001	0	0	0	0	0.001	0.01	0	0	0	0	0	0	0	0	0	0	0	0	0	0	0	0	0.004	0	0	0	0	0	0	0.002	0	0	0
ICU_045	ICU	t1	other	10	0	0	0	0.098	0.13	0	0.212	0	0	0.01	0	0.122	0	0	0.004	0	0	0	0	0.056	0	0	0.006	0	0.041	0.002	0	0.031	0	0	0	0	0	0	0	0	0	0	0	0	0	0	0	0	0
ICU_046	ICU	t1	other	10	0	0	0	0	0.008	0	0.003	0	0	0	0	0.074	0	0.017	0	0	0.293	0.038	0	0.018	0	0	0	0	0	0	0	0	0	0	0	0	0	0	0	0	0	0	0	0	0	0	0	0.168	0
ICU_048	ICU	t1	Door_handle	10	0	0.101	0	0.001	0.203	0	0.045	0	0	0	0	0.057	0	0.021	0	0.057	0.065	0	0	0.002	0	0	0.114	0	0	0	0	0.001	0	0	0	0	0	0	0	0	0	0.001	0	0	0	0	0	0	0
ICU_049	ICU	t1	other	10	0	0	0	0.029	0.118	0	0.002	0	0	0	0	0.003	0	0	0	0	0.003	0	0	0.009	0	0	0.039	0	0	0	0	0	0	0.013	0	0	0.033	0	0	0	0	0	0	0	0	0.001	0	0	0
ICU_050	ICU	t1	Bed_remote_control	10	0	0	0	0.153	0.194	0	0.033	0	0	0	0	0.058	0	0.052	0	0	0	0	0	0.106	0	0	0.017	0	0	0	0	0	0	0	0	0	0	0	0	0	0	0	0	0	0	0	0	0	0
ICU_052	ICU	t1	other	10	0	0	0	0.068	0.394	0	0	0	0	0	0	0.156	0	0	0	0	0.094	0	0	0.043	0	0	0.023	0	0	0.01	0.001	0	0	0	0	0	0.015	0	0	0	0	0.009	0	0	0	0	0	0.002	0
ICU_053	ICU	t1	Floor	10	0	0	0.002	0.058	0.079	0	0.029	0.003	0	0.001	0	0.195	0.006	0.017	0	0.001	0.113	0.012	0	0.014	0	0	0.007	0	0.005	0.005	0.001	0.003	0	0	0	0	0.001	0	0	0.009	0	0.02	0	0.001	0	0	0.001	0.001	0.007
ICU_054	ICU	t1	other	10	0	0	0.011	0.167	0.034	0	0.049	0	0	0.018	0	0.126	0	0.017	0.008	0	0	0.008	0	0.197	0	0	0	0	0.021	0.001	0	0	0	0	0	0.003	0	0	0	0.005	0	0.014	0	0	0	0	0	0	0
ICU_056	ICU	t1	Sink	10	0	0.03	0.012	0.046	0.112	0	0.024	0	0	0	0	0.215	0	0.032	0	0	0.001	0.043	0	0.002	0	0	0.005	0	0	0	0	0	0	0	0	0	0	0	0	0	0	0	0	0.022	0	0	0	0	0
ICU_058	ICU	t1	other	10	0	0	0.001	0.034	0.042	0	0.071	0.011	0	0	0	0.041	0.024	0.017	0	0	0.009	0	0	0.068	0	0	0.015	0	0	0	0	0	0	0	0	0	0.003	0	0.014	0	0	0.013	0	0.009	0	0	0	0	0
ICU_059	ICU	t1	other	10	0	0.014	0	0.083	0.077	0	0.015	0	0	0	0	0.157	0	0.035	0.014	0	0	0	0	0.013	0	0	0	0	0	0	0	0	0	0	0	0	0.026	0	0	0	0	0	0	0	0	0	0	0	0
ICU_061	ICU	t1	Door_handle	10	0	0	0	0.097	0	0	0.031	0.011	0	0	0	0.114	0	0.013	0	0	0	0.003	0	0	0	0	0.035	0	0	0	0	0	0	0.312	0.002	0	0	0	0	0	0	0	0	0.009	0	0	0	0	0
ICU_062	ICU	t1	other	10	0	0	0.005	0.054	0.04	0	0.015	0	0	0	0	0.011	0	0.01	0	0	0.577	0.003	0	0.118	0.004	0	0.006	0	0.019	0	0	0	0	0	0	0	0.006	0	0	0.002	0	0.021	0	0.023	0	0	0	0.008	0
ICU_063	ICU	t1	Bed_remote_control	10	0	0.046	0.002	0.044	0.05	0	0.034	0	0	0	0	0.166	0	0.067	0	0	0	0	0	0.014	0.007	0	0	0	0.042	0.018	0	0.001	0	0	0	0.001	0.033	0	0	0.01	0	0.006	0	0.029	0	0.001	0	0.002	0
ICU_065	ICU	t1	other	10	0	0	0	0.115	0.16	0	0.074	0	0	0	0	0.221	0	0.012	0.001	0	0.005	0	0	0.032	0.002	0	0	0	0.01	0.024	0	0.015	0	0.001	0	0	0	0	0	0.034	0	0.017	0	0.036	0	0.005	0.005	0.011	0
ICU_066	ICU	t1	Floor	10	0	0	0.004	0.061	0.065	0.001	0.039	0.003	0	0.001	0	0.218	0	0.019	0.005	0.002	0.055	0.034	0	0.045	0.001	0.001	0.004	0	0.009	0.007	0.001	0.001	0	0.002	0	0.007	0.006	0	0.001	0.008	0.003	0.022	0	0.002	0	0.001	0	0	0.001
ICU_067	ICU	t1	other	10	0	0	0	0.089	0.17	0	0.097	0.015	0	0	0	0.027	0	0.006	0	0.033	0.049	0.003	0.009	0.104	0	0	0.017	0	0.026	0.085	0	0	0	0.032	0	0	0.002	0	0	0	0	0.04	0	0.02	0	0	0	0	0
ICU_069	ICU	t1	other	10	0	0.04	0	0.009	0.054	0	0.023	0	0	0	0	0.235	0	0.046	0.021	0	0.013	0.01	0	0.017	0	0	0	0	0	0	0	0	0	0	0	0	0	0	0	0.032	0	0.012	0	0.019	0	0	0	0	0
ICU_071	ICU	t1	other	10	0	0	0	0.101	0.18	0	0.02	0.003	0	0	0	0.079	0	0.031	0	0	0.032	0.007	0	0.068	0	0	0	0	0	0.035	0	0	0	0	0	0	0	0	0.226	0	0	0.003	0	0.001	0	0	0	0	0
ICU_072	ICU	t1	other	10	0	0	0.008	0.018	0.753	0	0.01	0	0	0.027	0	0.014	0	0	0.013	0	0.032	0	0	0	0	0	0	0	0	0.026	0	0	0	0	0	0	0	0	0	0.014	0	0	0	0	0	0	0	0.066	0
ICU_074	ICU	t1	Door_handle	10	0	0.033	0	0.152	0.129	0	0.057	0	0	0	0	0.12	0	0.064	0	0	0	0.006	0	0.001	0	0	0.002	0	0	0	0	0	0	0	0	0	0	0	0	0.034	0	0	0	0	0	0	0	0	0
ICU_075	ICU	t1	other	10	0	0	0.004	0.039	0.103	0	0.052	0.001	0	0	0.001	0.252	0	0.016	0	0	0.019	0.006	0.001	0.035	0	0	0.004	0	0.009	0.005	0	0	0	0	0	0	0.016	0	0	0.025	0	0.004	0	0	0	0	0	0	0
ICU_076	ICU	t1	Bed_remote_control	10	0	0	0	0.095	0.112	0	0.008	0	0	0	0	0.465	0	0.002	0.007	0	0.017	0	0	0	0	0	0	0	0	0	0	0	0	0	0	0	0	0	0	0	0	0.083	0	0	0	0	0	0	0
ICU_078	ICU	t1	other	10	0	0	0	0.153	0.111	0	0.014	0	0	0	0	0.102	0.026	0.001	0.001	0	0.118	0.006	0	0.085	0	0	0.002	0	0.031	0.017	0	0	0	0	0	0	0	0	0	0.018	0	0.036	0	0.001	0	0	0	0	0
ICU_079	ICU	t2	Floor	17	0	0	0.006	0.034	0.052	0	0.037	0.002	0	0.001	0	0.33	0.003	0.042	0.006	0.003	0.025	0.022	0	0.026	0.002	0	0.003	0	0.002	0.006	0	0.001	0	0.002	0	0.004	0.005	0	0	0.007	0.001	0.021	0.001	0	0	0.002	0	0.002	0.001
ICU_080	ICU	t2	other	17	0	0	0.031	0.141	0.065	0	0.009	0	0	0	0	0.137	0	0.031	0	0	0.045	0	0	0.401	0	0	0.009	0	0.097	0	0	0	0	0	0	0	0	0	0	0	0	0	0	0	0	0	0	0	0
ICU_082	ICU	t2	Sink	17	0	0	0	0.001	0.025	0	0.026	0	0	0	0	0.266	0	0.014	0	0	0.001	0.223	0	0	0	0	0.023	0	0	0	0	0.001	0	0	0	0	0	0	0.115	0.088	0	0	0	0	0	0	0	0	0
ICU_084	ICU	t2	other	17	0	0	0.022	0.125	0.103	0	0.06	0.002	0	0.02	0	0.187	0	0.005	0.004	0	0.003	0.011	0	0.058	0.006	0	0.018	0	0.003	0.002	0.005	0.011	0	0.003	0	0	0	0	0	0.004	0	0.009	0	0.017	0	0	0.004	0.017	0
ICU_085	ICU	t2	other	17	0	0.032	0	0.03	0.111	0	0.015	0	0	0	0	0.093	0	0.038	0	0	0.008	0	0	0.015	0	0	0.04	0.01	0.029	0.011	0	0	0	0.013	0	0	0	0	0	0	0	0.036	0	0	0	0	0	0	0
ICU_087	ICU	t2	Door_handle	17	0	0	0	0.038	0.158	0	0.082	0	0	0	0	0.056	0.007	0.022	0.005	0	0.172	0.004	0	0	0	0	0.068	0	0.001	0.057	0	0	0	0	0.033	0	0.025	0	0.046	0	0	0	0	0.033	0	0	0.006	0.053	0
ICU_088	ICU	t2	other	17	0	0	0.004	0.059	0.205	0	0.036	0	0	0.005	0	0.019	0.009	0.004	0	0	0.008	0	0	0.032	0.002	0	0.43	0	0.014	0.095	0	0	0	0	0	0	0.001	0	0	0.012	0	0	0	0.003	0	0	0	0.005	0
ICU_089	ICU	t2	Bed_remote_control	17	0	0.267	0	0	0.012	0	0.002	0	0	0	0	0.04	0	0	0	0	0.513	0	0	0.036	0	0	0.029	0	0.013	0	0	0	0	0	0	0	0.005	0	0	0	0	0	0	0	0	0	0	0	0
ICU_091	ICU	t2	other	17	0	0	0.01	0.03	0.546	0	0.054	0	0	0	0	0.019	0	0.004	0.014	0	0.035	0.008	0.006	0.049	0.003	0	0.003	0	0.009	0.015	0	0.007	0	0.002	0	0	0.003	0	0	0.003	0	0.008	0	0.007	0	0	0.008	0.002	0
ICU_092	ICU	t2	Floor	17	0	0.031	0.007	0.05	0.092	0	0.029	0.003	0.001	0.001	0.004	0.162	0.002	0.037	0.004	0.01	0.043	0.008	0	0.012	0	0	0.002	0	0	0.009	0	0.001	0	0	0	0.04	0.003	0	0	0.006	0	0.008	0	0.002	0	0.001	0	0.002	0.001
ICU_093	ICU	t2	other	17	0	0.052	0.001	0.039	0.108	0	0.025	0.003	0	0.005	0.014	0.032	0.002	0.01	0.001	0.002	0.035	0.001	0	0.067	0	0	0	0.001	0.001	0.003	0	0.004	0	0.004	0	0.013	0.002	0	0	0.004	0.005	0.003	0	0.002	0	0	0	0.005	0
ICU_095	ICU	t2	Sink	17	0	0	0	0.001	0.109	0	0.015	0	0	0	0	0.002	0	0	0	0	0.223	0.3	0	0	0	0	0.012	0	0	0	0	0	0	0	0	0	0	0	0	0	0	0	0	0	0	0	0	0	0
ICU_097	ICU	t2	other	17	0	0.018	0.054	0.001	0.137	0	0.09	0	0	0	0	0.042	0.006	0.036	0	0	0.003	0.068	0	0	0.002	0	0	0	0.054	0	0	0	0	0	0	0.008	0.01	0	0	0	0	0.044	0	0	0	0	0	0.048	0
ICU_098	ICU	t2	other	17	0	0.011	0	0.032	0.325	0	0.086	0	0	0.008	0	0.011	0	0.006	0	0.003	0.291	0.005	0	0	0	0	0	0	0	0.041	0	0	0	0	0	0.022	0	0	0	0	0	0	0	0	0	0	0	0.056	0
ICU_100	ICU	t2	Door_handle	17	0	0.062	0	0.049	0.217	0	0.036	0	0	0	0	0.094	0	0.007	0	0.011	0.003	0.001	0	0.055	0	0	0	0	0	0.016	0	0.001	0	0	0	0.002	0.009	0	0	0	0	0	0	0	0	0	0	0.007	0
ICU_101	ICU	t2	other	17	0	0.006	0.015	0.024	0.173	0	0.034	0	0	0	0	0.024	0	0.004	0	0	0.001	0	0	0.015	0.002	0	0.013	0	0	0.158	0.026	0.018	0	0.002	0	0.034	0	0	0	0.042	0	0	0	0	0	0	0	0.01	0
ICU_102	ICU	t2	Bed_remote_control	17	0	0.084	0	0.001	0.023	0	0.003	0.002	0.001	0	0.014	0.009	0	0.008	0.002	0	0.022	0	0	0	0.001	0	0	0	0	0.007	0	0	0	0.002	0	0.055	0	0	0	0	0	0	0	0	0	0	0	0	0
ICU_104	ICU	t2	other	17	0	0.001	0	0.048	0.197	0	0.019	0	0	0	0	0.009	0	0.058	0	0	0.24	0.008	0	0	0.001	0	0	0	0	0	0.007	0.008	0	0	0.01	0	0	0	0	0.015	0	0	0	0	0	0.034	0	0	0
ICU_105	ICU	t2	Floor	17	0	0.001	0.006	0.034	0.048	0	0.025	0.055	0	0.001	0	0.116	0.014	0.032	0.446	0.001	0.034	0.01	0	0.008	0	0	0.002	0	0.003	0.006	0	0.001	0	0	0	0.003	0.002	0	0	0.008	0	0.009	0.001	0.001	0	0	0	0	0.001
ICU_106	ICU	t2	other	17	0	0	0	0.047	0.091	0	0.042	0	0	0	0	0.23	0.023	0.015	0	0	0.03	0.023	0	0.03	0.002	0	0	0	0.001	0	0	0.003	0	0	0	0	0	0	0.019	0	0	0.035	0	0.017	0	0	0	0	0
ICU_108	ICU	t2	other	17	0	0	0.063	0.045	0.144	0	0	0	0	0	0	0.193	0	0.021	0.07	0	0.011	0	0	0	0	0	0.003	0	0	0	0	0	0	0	0	0	0	0	0.025	0	0	0.003	0	0.025	0	0	0	0	0
ICU_110	ICU	t2	other	17	0	0	0	0.039	0.141	0	0.057	0	0	0	0	0.167	0	0.041	0.011	0	0.071	0.018	0	0.044	0	0	0.01	0	0.006	0.003	0	0	0	0	0.002	0	0.003	0	0	0	0.002	0.002	0	0.034	0	0	0	0.002	0
ICU_111	ICU	t2	other	17	0	0	0	0.022	0.295	0	0	0	0	0	0	0	0	0.002	0	0	0.324	0	0	0	0	0	0.016	0	0	0	0	0	0	0.036	0	0	0	0	0	0	0	0	0	0	0	0	0	0	0
ICU_113	ICU	t2	Door_handle	17	0	0	0	0	0.053	0	0.03	0	0	0	0	0.304	0.008	0.172	0.032	0	0.19	0.004	0.001	0	0	0	0.009	0	0.008	0.01	0	0	0	0	0.002	0	0	0	0	0	0	0	0	0	0	0	0	0.007	0
ICU_114	ICU	t2	other	17	0	0	0	0.001	0.113	0	0.015	0	0	0	0	0.148	0	0.304	0	0	0	0.077	0	0	0	0	0	0	0	0	0	0	0	0	0	0	0	0	0	0	0	0.089	0	0	0	0	0	0	0
ICU_115	ICU	t2	Bed_remote_control	17	0	0.022	0	0.071	0.126	0	0.104	0.011	0	0	0	0.161	0	0.039	0.001	0	0.054	0	0	0	0	0	0	0	0	0	0	0	0	0.024	0	0	0	0	0	0	0	0	0	0.016	0	0.003	0	0	0
ICU_117	ICU	t2	other	17	0	0	0	0.021	0.289	0	0.001	0.047	0	0	0	0.008	0	0.031	0.233	0	0.228	0	0	0.031	0	0	0.001	0	0	0	0	0	0	0	0	0	0	0	0	0	0	0.001	0	0	0	0	0	0	0
ICU_119	ICU	t3	other	39	0	0.024	0	0.13	0.093	0	0	0.023	0	0	0	0.171	0	0.029	0.003	0	0	0	0	0.024	0	0	0.008	0	0	0	0	0	0	0.006	0	0	0	0	0	0.008	0	0.022	0	0	0	0	0	0	0
ICU_121	ICU	t3	Sink	39	0	0	0	0	0.101	0	0.006	0	0	0	0	0.441	0	0	0	0	0.038	0.209	0	0	0	0	0	0	0.006	0	0	0	0	0	0	0	0	0	0	0.002	0	0	0	0	0	0	0	0	0
ICU_123	ICU	t3	other	39	0	0	0.012	0.196	0.137	0	0.054	0.007	0	0	0	0.047	0.004	0.021	0.02	0	0.006	0.03	0.002	0	0	0	0.009	0	0.046	0.033	0	0.012	0	0.022	0	0	0.022	0	0	0	0	0	0.023	0.01	0	0	0.019	0.007	0
ICU_124	ICU	t3	other	39	0	0	0	0.054	0.216	0	0.082	0	0	0	0	0.053	0	0.001	0	0	0.033	0.033	0	0.002	0.082	0.006	0	0	0	0	0	0	0	0.156	0.02	0	0	0	0	0	0	0	0	0.001	0	0	0	0	0
ICU_126	ICU	t3	Door_handle	39	0	0	0	0.11	0.041	0	0.082	0	0	0	0	0.189	0	0.049	0.008	0	0.039	0.008	0.002	0	0	0	0.018	0	0.015	0.01	0.001	0	0	0	0	0	0.003	0	0	0	0	0.007	0	0	0	0.003	0	0.023	0
ICU_127	ICU	t3	other	39	0	0	0.001	0.05	0.063	0	0.038	0.068	0	0	0.011	0.006	0	0	0	0	0	0.132	0	0	0	0	0.001	0	0.002	0.002	0	0	0	0	0	0	0.006	0	0	0	0	0	0.001	0.001	0	0	0.001	0	0
ICU_128	ICU	t3	Bed_remote_control	39	0	0	0	0.114	0.102	0	0.035	0	0	0	0.067	0.039	0.016	0	0.015	0	0.001	0.042	0	0.002	0.004	0	0.002	0	0.005	0.001	0.026	0.01	0	0.008	0	0	0.052	0	0	0	0.006	0	0	0.007	0	0.001	0	0.039	0.013
ICU_130	ICU	t3	other	39	0	0	0	0.105	0.032	0	0.077	0	0	0	0	0.207	0	0.128	0.017	0	0	0.056	0	0	0	0	0.002	0	0	0.001	0	0	0	0	0	0	0	0	0	0	0	0	0	0	0	0	0	0	0
ICU_132	ICU	t3	other	39	0	0.012	0.031	0.1	0.111	0	0.022	0	0	0	0	0.16	0.007	0.032	0.007	0	0.004	0.032	0	0.003	0	0	0.008	0	0.017	0.001	0	0.017	0	0.006	0	0	0	0	0.001	0	0	0.003	0	0.028	0	0	0	0.005	0
ICU_134	ICU	t3	Sink	39	0	0.053	0	0.056	0.062	0	0.004	0.007	0	0.015	0	0.061	0	0.045	0.023	0	0.021	0.161	0	0	0	0.001	0	0	0	0	0.003	0	0	0	0	0	0	0	0	0	0	0	0	0	0	0	0	0	0
ICU_136	ICU	t3	other	39	0	0	0.01	0.185	0.237	0	0.258	0	0	0	0.003	0.041	0	0.01	0.012	0	0.014	0.005	0	0.027	0	0	0.005	0	0.017	0.001	0	0.007	0	0.004	0	0.004	0.017	0	0	0.003	0	0.008	0	0.021	0	0.003	0	0.002	0.003
ICU_137	ICU	t3	other	39	0	0.001	0	0.092	0.213	0	0.01	0	0	0	0	0.002	0	0.136	0.028	0	0	0.073	0	0	0	0	0	0	0.008	0	0	0.006	0	0	0	0	0	0	0	0.01	0	0	0	0	0	0.003	0	0	0
ICU_139	ICU	t3	Door_handle	39	0	0	0	0.031	0.002	0	0.032	0	0	0	0	0.469	0	0.224	0	0	0	0.068	0	0.035	0	0	0	0	0	0	0	0	0	0.001	0	0	0.039	0	0	0	0	0.004	0	0	0	0	0	0	0
ICU_140	ICU	t3	other	39	0	0.006	0	0.088	0.152	0	0.181	0	0	0.009	0.006	0.021	0	0.026	0.004	0	0.004	0.006	0.003	0.005	0.003	0	0.003	0	0.094	0.035	0.001	0.024	0	0	0	0.001	0.037	0	0	0	0	0.001	0	0.009	0	0.003	0	0.003	0
ICU_141	ICU	t3	Bed_remote_control	39	0	0	0	0.158	0.064	0	0.074	0	0	0	0	0.032	0	0.005	0.001	0	0	0.109	0	0.015	0	0	0.004	0	0.125	0	0	0	0	0	0	0	0	0	0	0	0	0	0	0.026	0	0	0	0	0
ICU_143	ICU	t3	other	39	0	0	0	0.031	0.038	0	0.523	0	0	0	0	0.014	0	0.021	0	0.001	0	0.001	0	0.008	0.007	0	0	0	0	0	0.059	0.005	0	0	0	0	0.075	0	0	0	0	0	0	0.051	0	0	0.024	0	0
ICU_145	ICU	t3	other	39	0	0.186	0	0.054	0.173	0	0.077	0	0	0	0	0.062	0	0.024	0.016	0	0	0.017	0	0.137	0.001	0	0.006	0	0.003	0.004	0	0	0	0	0	0	0.019	0	0	0	0	0	0	0.031	0	0	0	0.026	0
ICU_147	ICU	t3	other	39	0	0.071	0	0.124	0.084	0	0	0	0	0	0	0.188	0	0.059	0	0	0	0	0	0.123	0	0	0	0	0	0	0	0	0	0	0	0	0.019	0	0	0	0	0.038	0	0	0	0	0	0	0
ICU_149	ICU	t3	other	39	0	0.001	0.039	0.086	0.138	0	0.084	0.012	0	0.022	0	0.053	0	0.034	0.026	0	0.024	0	0	0.121	0.008	0	0	0	0.021	0	0	0.029	0	0	0	0	0.014	0	0	0	0	0	0	0	0	0.001	0	0	0
ICU_152	ICU	t3	Door_handle	39	0	0	0.157	0.021	0.124	0	0.093	0	0	0	0	0.084	0	0	0	0	0	0	0	0.236	0	0	0.09	0	0	0	0	0	0	0	0	0	0	0	0	0	0	0	0	0.043	0	0	0	0.043	0
ICU_153	ICU	t3	other	39	0	0	0	0	0.175	0	0.133	0	0	0	0	0.35	0	0.068	0.056	0	0	0.008	0	0.023	0.001	0	0.014	0	0.011	0.002	0.012	0.002	0	0.008	0	0	0.028	0	0	0	0	0	0	0.004	0	0.004	0	0	0
ICU_154	ICU	t3	Bed_remote_control	39	0	0	0.058	0.073	0.025	0	0.031	0.1	0	0	0	0.1	0	0.009	0	0	0	0	0	0.356	0.006	0	0.008	0.001	0	0.003	0	0.002	0	0	0	0	0	0	0	0	0	0	0	0.021	0	0	0	0.108	0
ICU_156	ICU	t3	other	39	0	0	0	0.033	0	0	0.046	0	0	0	0	0.126	0	0	0	0	0.118	0.045	0	0.466	0	0	0	0	0	0	0	0	0	0	0	0	0	0	0	0	0	0.037	0	0.031	0	0	0	0	0
ICU_158	ICU	t4	other	94	0	0	0	0.194	0.175	0	0.046	0	0	0	0	0.001	0	0.001	0	0	0.026	0	0	0	0	0	0	0	0	0.001	0	0	0	0	0	0	0	0	0	0	0	0	0	0	0	0	0	0	0
ICU_160	ICU	t4	Sink	94	0	0	0	0	0	0	0.364	0	0	0	0	0	0	0	0	0	0.268	0.187	0	0	0	0	0	0	0	0	0	0	0	0.181	0	0	0	0	0	0	0	0	0	0	0	0	0	0	0
ICU_162	ICU	t4	other	94	0	0	0	0.221	0.136	0	0.132	0.002	0	0	0	0	0	0.033	0.031	0	0	0	0	0	0	0	0	0	0	0.024	0	0	0	0	0	0	0.109	0	0	0.087	0	0	0	0	0	0.001	0	0	0
ICU_163	ICU	t4	other	94	0	0	0.001	0.103	0.121	0	0.027	0.023	0	0.003	0	0.188	0.029	0	0.011	0	0.011	0.069	0	0.012	0.005	0	0.001	0	0.004	0.008	0	0	0	0.05	0	0	0.029	0	0	0	0	0	0	0	0	0	0	0	0
ICU_165	ICU	t4	Door_handle	94	0	0.015	0.011	0.059	0.294	0	0.085	0	0	0.003	0	0.015	0	0.001	0.005	0.001	0.046	0.025	0	0.026	0.003	0	0.058	0	0.016	0.011	0	0	0	0.045	0	0	0.013	0	0	0	0	0	0	0.008	0	0.009	0.001	0.008	0
ICU_166	ICU	t4	other	94	0	0	0	0	0.258	0	0.02	0	0	0	0	0.031	0	0	0.004	0	0.06	0.008	0	0	0	0	0.111	0	0	0.086	0	0	0	0	0	0	0	0	0	0	0	0	0	0	0	0	0	0	0
ICU_169	ICU	t4	other	94	0	0	0.034	0.097	0.036	0.009	0.001	0	0	0.01	0.011	0.007	0.046	0	0.011	0	0.008	0	0.004	0	0	0	0.044	0	0	0.022	0	0	0	0.379	0	0	0	0	0	0.046	0	0	0	0	0	0.006	0	0.005	0
ICU_171	ICU	t4	other	94	0	0	0	0.121	0.195	0	0.076	0	0	0.018	0	0.052	0	0.073	0	0.012	0	0.022	0	0.033	0	0	0.016	0.018	0.01	0.003	0	0	0	0.018	0	0	0.01	0	0	0	0	0	0	0	0	0.001	0.001	0.029	0
ICU_173	ICU	t4	Sink	94	0	0.064	0.001	0.109	0.064	0	0.009	0.001	0	0	0	0.157	0	0.07	0	0	0.059	0	0	0.002	0	0	0.016	0	0	0	0	0.021	0	0.066	0	0	0	0	0	0.027	0	0	0	0	0	0	0	0	0
ICU_175	ICU	t4	other	94	0	0	0	0.002	0.01	0	0.04	0	0	0	0	0.004	0	0.003	0.338	0.001	0	0	0	0.082	0	0	0	0	0.077	0	0	0.018	0	0	0	0	0.172	0	0	0	0	0	0	0.066	0	0	0	0.001	0
ICU_178	ICU	t4	Door_handle	94	0	0.024	0.002	0	0.001	0	0.001	0	0	0.006	0.005	0	0	0	0	0	0.003	0	0	0.001	0	0	0	0.002	0.001	0.005	0.018	0.138	0	0	0	0.012	0.001	0	0	0	0	0	0	0	0	0	0	0	0
ICU_182	ICU	t4	other	94	0	0	0	0	0.058	0	0	0	0	0	0	0.079	0	0	0	0	0.049	0	0	0	0	0	0	0	0	0	0	0	0	0.127	0	0	0	0	0	0	0	0	0	0	0	0	0	0.001	0
ICU_184	ICU	t4	other	94	0	0	0	0.091	0.05	0	0.031	0	0	0	0	0.132	0	0	0	0	0.027	0	0	0.069	0	0	0	0	0	0	0	0	0	0.101	0.01	0	0	0	0	0	0	0	0	0	0	0.045	0	0	0
ICU_186	ICU	t4	other	94	0	0	0	0.055	0.034	0	0.025	0	0	0.058	0	0.07	0	0.024	0	0	0	0	0	0.03	0	0	0	0	0	0	0	0.133	0	0.033	0	0	0	0	0	0.09	0	0	0	0	0	0	0	0	0
ICU_188	ICU	t4	other	94	0	0	0	0.048	0.038	0	0.091	0	0	0	0	0.259	0	0	0	0	0.073	0.009	0	0	0	0	0.018	0	0	0	0	0	0	0.038	0	0	0.032	0	0	0	0	0	0	0.037	0	0	0	0	0
ICU_189	ICU	t4	other	94	0	0	0	0	0.02	0	0	0	0	0	0	0.001	0	0.002	0.053	0	0	0	0	0	0	0.024	0	0	0	0	0	0	0	0.422	0	0	0	0	0	0	0	0	0	0	0	0	0	0.053	0
ICU_191	ICU	t4	Door_handle	94	0	0	0.023	0.042	0.059	0	0.042	0.003	0	0.013	0	0.044	0	0.33	0.024	0	0.027	0.173	0	0	0.003	0.001	0.028	0	0	0.007	0	0	0	0.003	0	0	0	0	0.005	0	0	0	0	0	0	0	0	0.021	0
ICU_192	ICU	t4	other	94	0	0	0	0.074	0.365	0	0.01	0	0	0	0	0.117	0	0.004	0	0	0.024	0.015	0	0	0.009	0	0.017	0	0.021	0.063	0	0	0	0.022	0	0	0.031	0	0	0	0	0	0	0	0	0.031	0	0	0
ICU_193	ICU	t4	Bed_remote_control	94	0	0	0	0.067	0.06	0	0	0	0	0	0	0.104	0	0.004	0.021	0	0.014	0	0	0.069	0.002	0	0	0	0	0	0	0	0	0.001	0	0	0	0	0	0	0	0.162	0	0.001	0	0.024	0	0	0
ICU_195	ICU	t4	other	94	0	0	0	0.002	0.402	0	0.001	0	0	0	0	0.043	0	0.028	0.001	0	0.039	0.011	0	0.001	0	0	0.001	0	0.009	0.001	0	0	0	0	0	0	0	0	0	0	0.151	0	0	0	0	0	0	0.001	0
ICU_196	ICU	t5	Floor	193	0.001	0	0.008	0.073	0.091	0	0.062	0.015	0	0.001	0.021	0.172	0.001	0.062	0.004	0.004	0.035	0.008	0	0.015	0.006	0.001	0.006	0	0.004	0.008	0.003	0.006	0	0.001	0	0.001	0.016	0	0	0.02	0.002	0.018	0.003	0.005	0	0.002	0.001	0	0
ICU_197	ICU	t5	other	193	0	0.023	0.031	0.122	0.175	0	0.167	0	0	0	0	0.012	0	0	0.009	0	0.018	0	0	0.047	0	0	0.005	0	0.035	0.011	0	0	0	0.004	0	0	0.034	0	0	0.012	0	0.002	0	0.009	0	0.003	0	0	0.006
ICU_199	ICU	t5	Sink	193	0.004	0	0	0.001	0	0	0.003	0	0	0	0	0.005	0	0	0	0	0	0.117	0	0	0	0	0	0	0	0	0	0	0	0	0	0	0.002	0	0	0	0	0	0	0.001	0	0	0	0.001	0
ICU_201	ICU	t5	other	193	0	0	0	0.014	0.003	0	0.014	0	0	0	0	0.019	0.49	0.009	0	0	0.069	0	0	0	0	0	0	0	0	0	0	0	0	0	0	0	0	0	0.082	0	0	0.001	0	0	0	0	0	0	0
ICU_202	ICU	t5	other	193	0	0	0.015	0.068	0.198	0	0.03	0.034	0	0	0	0.033	0.21	0.021	0	0	0.025	0.014	0	0	0.013	0	0	0	0	0.029	0	0.023	0	0	0	0	0	0	0	0	0	0	0	0	0	0	0	0	0
ICU_204	ICU	t5	Door_handle	193	0	0	0	0	0.106	0	0.152	0	0	0	0	0.046	0	0.138	0.014	0	0.161	0	0	0	0	0	0.011	0	0	0.013	0	0	0	0	0	0	0.001	0	0	0.001	0	0	0	0	0	0	0	0.042	0
ICU_205	ICU	t5	other	193	0	0.001	0	0.015	0.193	0	0.012	0	0	0.001	0	0.023	0	0.265	0.183	0	0.056	0	0	0.001	0	0	0	0	0	0.001	0	0	0	0	0	0	0	0	0	0	0	0	0	0	0	0	0.034	0.001	0
ICU_206	ICU	t5	Bed_remote_control	193	0	0	0	0.087	0.077	0	0.189	0	0	0	0	0.044	0	0	0.206	0	0.005	0	0	0	0.002	0	0	0	0.033	0.006	0	0	0	0.019	0	0	0	0	0	0	0	0.041	0	0	0	0	0	0	0
ICU_208	ICU	t5	other	193	0	0.03	0	0.082	0.001	0	0.056	0.021	0	0	0	0.04	0	0	0	0	0.014	0.03	0	0.001	0.019	0	0	0	0.029	0	0	0	0	0	0	0	0.093	0	0	0	0	0	0	0	0	0	0	0	0
ICU_209	ICU	t5	Floor	193	0.003	0	0.012	0.065	0.081	0.001	0.063	0.005	0	0.004	0.001	0.17	0.003	0.064	0.004	0.009	0.037	0.005	0	0.019	0.003	0	0.004	0	0.005	0.012	0.002	0.006	0	0	0	0.001	0.024	0	0	0.016	0.001	0.017	0.001	0.006	0	0.001	0.001	0.001	0
ICU_210	ICU	t5	other	193	0	0	0	0	0.001	0	0	0	0	0	0	0.776	0.163	0.04	0	0	0.001	0	0	0	0	0	0	0	0	0	0	0	0	0	0	0	0	0	0	0.001	0	0	0	0	0	0	0	0	0
ICU_212	ICU	t5	Sink	193	0.044	0	0	0.056	0.043	0	0.087	0	0	0.006	0.004	0.063	0	0	0	0	0	0.049	0.017	0.002	0.007	0.006	0.002	0	0.008	0	0.063	0.006	0	0	0	0	0.017	0	0	0.01	0	0.001	0	0.032	0	0.005	0	0	0
ICU_214	ICU	t5	other	193	0	0	0.017	0.096	0.25	0.005	0.106	0.011	0	0.012	0	0.043	0.001	0.036	0	0.01	0.027	0	0	0.003	0.013	0	0	0	0.019	0.024	0.009	0.005	0	0	0	0	0.005	0	0	0.02	0	0	0	0.002	0	0	0	0.006	0
ICU_215	ICU	t5	other	193	0	0.1	0.041	0.196	0.042	0	0.085	0	0	0	0	0.014	0	0.008	0	0	0	0.039	0.004	0	0.047	0	0	0	0	0	0	0	0	0	0	0	0	0	0	0	0	0	0	0	0	0	0	0	0
ICU_217	ICU	t5	Door_handle	193	0	0	0.007	0.055	0.091	0	0.042	0.001	0	0.009	0	0.044	0	0.006	0	0	0.412	0	0	0.027	0.037	0	0.022	0	0.008	0.057	0.009	0.003	0	0	0.047	0	0	0	0	0	0	0.01	0	0	0	0	0	0	0
ICU_218	ICU	t5	other	193	0	0.178	0	0.012	0	0	0	0	0	0	0	0.001	0	0.669	0.001	0	0	0	0	0.001	0	0	0	0	0	0	0	0	0	0	0	0	0	0	0	0	0	0	0	0.012	0	0	0	0	0
ICU_219	ICU	t5	Bed_remote_control	193	0	0.114	0	0.182	0.135	0	0.135	0	0	0	0	0.139	0	0	0	0	0.1	0	0	0	0	0	0	0	0	0	0	0	0	0.004	0	0	0.005	0	0	0	0	0	0	0	0	0	0	0	0
ICU_221	ICU	t5	other	193	0	0.358	0	0.183	0.08	0	0.133	0	0	0	0	0.037	0	0	0	0	0	0.075	0	0.047	0	0	0	0	0	0	0	0	0	0.068	0	0	0	0	0	0	0	0	0	0	0	0	0	0	0
ICU_222	ICU	t5	Floor	193	0.002	0	0.011	0.081	0.091	0	0.029	0.006	0	0.003	0.014	0.185	0.001	0.053	0.008	0.012	0.041	0.012	0	0.014	0	0.001	0.007	0	0.002	0.009	0.001	0.001	0	0.001	0	0.001	0.004	0	0	0.026	0.001	0.018	0.001	0.004	0	0	0.001	0.001	0
ICU_223	ICU	t5	other	193	0	0	0.01	0.165	0.162	0	0.01	0	0	0	0.059	0.073	0	0	0	0	0.018	0.005	0	0.033	0.002	0.003	0	0	0	0.031	0	0.027	0	0	0	0	0	0	0	0	0	0.006	0	0	0	0	0	0.016	0
ICU_225	ICU	t5	Sink	193	0	0	0	0.05	0.026	0	0.037	0.056	0	0	0	0.019	0	0.003	0	0	0.045	0	0	0	0	0	0	0	0	0.004	0	0	0	0.099	0	0	0.003	0	0	0.1	0	0	0	0.06	0	0	0	0	0
ICU_227	ICU	t5	other	193	0	0.008	0.005	0.165	0.185	0	0.112	0.003	0	0	0.001	0.058	0	0.015	0.001	0.011	0.046	0.003	0.001	0.022	0.004	0	0.013	0	0.009	0.036	0.006	0.005	0	0	0	0	0.042	0	0	0.003	0	0.012	0	0.041	0	0	0	0.001	0.001
ICU_228	ICU	t5	other	193	0	0	0	0.028	0.015	0	0.15	0	0	0	0	0.063	0	0.093	0	0	0.205	0	0	0	0	0	0	0	0	0	0	0	0	0.053	0	0.004	0	0	0	0.041	0	0	0	0	0	0	0.017	0	0
ICU_230	ICU	t5	Door_handle	193	0	0.09	0	0	0.02	0	0.008	0	0	0	0.003	0.145	0	0.076	0	0.003	0.006	0	0	0.126	0	0	0	0	0	0.029	0	0	0	0	0	0	0.024	0	0	0.021	0	0.03	0	0	0	0.007	0	0.057	0
ICU_231	ICU	t5	other	193	0	0	0	0.011	0.003	0	0.002	0	0	0	0	0.872	0	0.005	0	0	0	0	0	0.008	0.002	0	0	0	0	0	0	0	0	0	0	0	0.003	0	0	0	0	0	0	0	0	0	0	0	0
ICU_232	ICU	t5	Bed_remote_control	193	0	0	0	0.055	0	0	0.091	0.126	0	0	0	0.108	0.101	0	0	0	0.053	0.045	0	0	0	0	0	0	0	0	0	0	0	0.027	0	0	0	0	0	0.024	0	0	0	0	0	0	0	0	0
ICU_234	ICU	t5	other	193	0	0.34	0	0	0.087	0	0.039	0.015	0	0	0	0.042	0	0	0	0.081	0.108	0	0	0.052	0	0	0.006	0	0	0	0	0	0	0	0	0	0	0	0	0	0	0	0	0	0	0	0	0.04	0
ICU_235	ICU	t6	Floor	377	0.001	0.007	0.008	0.084	0.123	0	0.038	0.022	0	0.003	0.017	0.203	0	0.094	0.012	0.004	0.031	0.009	0.001	0.016	0.003	0	0.007	0	0.003	0.018	0.001	0.004	0	0.001	0	0.005	0.007	0	0	0.009	0.002	0.009	0.001	0.004	0	0.001	0	0.002	0
ICU_236	ICU	t6	other	377	0	0.092	0	0.159	0.068	0	0	0	0	0	0	0.107	0	0.105	0	0	0.013	0	0	0	0	0	0	0	0	0	0	0	0	0	0	0	0	0	0	0.065	0	0	0	0	0	0.033	0	0	0
ICU_238	ICU	t6	Sink	377	0.032	0	0	0.169	0.178	0	0.034	0	0	0	0	0.072	0.006	0.052	0	0.002	0.002	0.015	0.012	0.035	0	0.002	0.006	0	0.011	0	0	0	0	0.025	0	0.022	0	0	0	0	0	0.006	0	0.002	0	0	0	0	0
ICU_240	ICU	t6	other	377	0	0.056	0.013	0.042	0.117	0	0.053	0.004	0	0	0	0.091	0.016	0.026	0	0	0.056	0.023	0	0.035	0	0	0.029	0	0.002	0.032	0	0.018	0	0.007	0	0	0.008	0	0	0.028	0	0	0	0.004	0	0.019	0.013	0.025	0
ICU_241	ICU	t6	other	377	0	0.066	0.027	0.12	0.113	0	0.021	0	0	0	0	0.215	0	0.041	0	0	0.016	0.011	0	0	0.009	0	0	0	0.052	0.06	0	0	0	0.012	0	0	0	0	0.011	0	0	0.029	0	0	0	0	0	0	0
ICU_243	ICU	t6	Door_handle	377	0	0	0	0.143	0.087	0	0.041	0	0	0	0	0.225	0	0.116	0.004	0	0.007	0.045	0	0	0	0	0.022	0	0	0	0.013	0.02	0	0	0.027	0	0.002	0	0	0	0	0.035	0	0	0	0	0	0.009	0
ICU_244	ICU	t6	other	377	0	0	0.01	0.017	0.072	0.004	0.128	0.059	0	0.003	0	0.084	0	0.102	0	0	0.116	0.043	0	0.001	0.014	0	0.003	0	0.013	0	0	0	0	0.002	0	0	0	0	0	0	0	0	0	0	0	0.003	0	0	0
ICU_245	ICU	t6	Bed_remote_control	377	0	0.079	0.009	0.098	0.24	0	0.043	0.002	0	0	0	0.056	0	0.001	0	0.004	0	0.038	0	0.025	0	0	0	0	0	0.023	0.006	0.014	0	0	0	0	0.035	0	0	0	0	0.032	0	0	0	0	0	0.022	0
ICU_247	ICU	t6	other	377	0	0.003	0.005	0.231	0.128	0	0.03	0.005	0	0.01	0.059	0.013	0	0.007	0.02	0.008	0.039	0.013	0	0.143	0.002	0	0.002	0	0.007	0.019	0	0.003	0	0.006	0	0	0	0	0	0	0.008	0.001	0	0.002	0	0.001	0.006	0.009	0
ICU_248	ICU	t6	Floor	377	0.001	0	0.012	0.097	0.097	0	0.044	0.01	0	0.004	0.016	0.251	0.001	0.134	0.004	0.002	0.02	0.01	0.001	0.012	0.005	0	0.003	0	0.006	0.013	0.001	0.002	0	0.001	0.001	0.002	0.006	0	0	0.011	0.001	0.008	0.001	0.006	0	0.001	0.002	0.003	0
ICU_249	ICU	t6	other	377	0	0.016	0.031	0.072	0.148	0	0.007	0	0	0	0.005	0.137	0	0.02	0	0	0.019	0.019	0	0.03	0	0	0	0	0	0.016	0.007	0	0	0	0	0	0	0	0.02	0	0	0.005	0	0	0	0	0	0	0
ICU_251	ICU	t6	Sink	377	0	0.666	0	0.003	0.056	0	0.026	0.017	0	0	0	0.016	0.001	0.039	0	0	0	0	0.005	0.004	0	0	0	0	0	0	0	0.004	0	0.001	0	0	0	0	0.013	0	0	0	0	0	0	0	0	0.025	0
ICU_253	ICU	t6	other	377	0	0.584	0	0.01	0.003	0	0.15	0	0	0	0	0	0	0.091	0.016	0.001	0	0	0	0.001	0	0	0	0	0	0.001	0	0	0	0	0	0	0	0	0	0	0	0	0	0	0	0.012	0	0	0
ICU_254	ICU	t6	other	377	0	0.35	0	0.025	0.229	0	0.005	0.002	0	0	0	0.006	0	0.056	0	0	0.085	0	0	0.015	0	0	0	0.019	0	0	0	0	0	0.016	0	0	0	0	0	0	0	0	0	0	0	0	0	0	0
ICU_256	ICU	t6	Door_handle	377	0	0.249	0	0.092	0.082	0	0	0	0	0	0	0.002	0	0.118	0	0	0	0.001	0	0	0	0	0	0	0	0	0	0	0	0.002	0	0	0	0	0	0	0	0.001	0	0	0	0	0	0.038	0
ICU_257	ICU	t6	other	377	0	0.322	0	0.023	0	0	0.006	0	0	0.019	0	0.006	0	0.209	0	0	0	0	0	0	0.055	0	0	0	0	0.007	0	0.009	0	0	0	0	0	0	0	0	0	0	0	0	0	0	0	0	0
ICU_258	ICU	t6	Bed_remote_control	377	0	0.268	0	0	0.042	0	0	0	0	0	0	0.018	0	0.648	0	0	0.002	0	0	0	0	0	0	0	0	0	0	0	0	0	0	0	0	0	0	0	0	0.021	0	0	0	0	0	0	0
ICU_260	ICU	t6	other	377	0	0.01	0.061	0.075	0.404	0.003	0.068	0.002	0	0.02	0	0.024	0	0.012	0.004	0	0.064	0.003	0	0.008	0.005	0.001	0.007	0	0.001	0.053	0.002	0.005	0	0.013	0	0.002	0.004	0	0	0.011	0.001	0.002	0	0	0	0	0	0	0.001
ICU_261	ICU	t6	Floor	377	0.001	0.003	0.004	0.049	0.085	0	0.036	0.01	0.006	0.001	0.022	0.062	0.001	0.017	0.013	0.001	0.036	0.007	0.003	0.013	0.044	0	0.002	0	0.002	0.004	0.002	0.007	0	0	0	0.01	0.001	0	0	0.004	0	0.012	0	0.006	0	0.002	0	0.002	0
ICU_262	ICU	t6	other	377	0	0.056	0.015	0.087	0.146	0	0.015	0	0.048	0.005	0	0.097	0.024	0	0	0	0.022	0	0	0	0.001	0	0	0	0	0.069	0	0.008	0	0.013	0	0	0	0	0	0	0	0.014	0	0	0	0	0	0	0
ICU_264	ICU	t6	other	377	0	0	0.001	0.019	0.005	0	0.074	0	0	0	0	0.001	0	0	0	0	0.001	0	0.017	0	0.076	0	0	0	0.002	0	0.015	0.024	0	0	0	0	0	0	0	0	0	0	0	0.021	0.002	0	0	0.017	0
ICU_266	ICU	t6	other	377	0	0.018	0.131	0.085	0.079	0.004	0.037	0	0	0.017	0.002	0.086	0.103	0.02	0.007	0	0.049	0.002	0	0.008	0.005	0	0.05	0	0.007	0.005	0	0.007	0	0.002	0.003	0.001	0.002	0	0	0	0	0.012	0	0.01	0	0.005	0	0	0
ICU_267	ICU	t6	other	377	0	0	0	0.209	0.04	0	0.114	0.007	0	0.004	0.018	0.125	0	0.019	0.014	0.003	0	0.031	0	0.037	0	0	0.014	0	0.007	0	0	0.051	0	0	0	0	0.012	0	0	0.006	0.005	0	0	0	0	0	0	0.002	0
ICU_269	ICU	t6	Door_handle	377	0	0.04	0.04	0.089	0.193	0.003	0.123	0	0	0.021	0	0.059	0	0.004	0	0	0.052	0.006	0	0.034	0.01	0	0.011	0.001	0.03	0.035	0	0	0	0	0	0	0.007	0	0	0.003	0	0	0	0.002	0	0.009	0	0.007	0
ICU_270	ICU	t6	other	377	0	0	0.014	0.167	0.116	0	0.002	0.03	0	0	0	0	0	0.006	0	0	0	0	0	0.023	0.03	0	0	0.002	0	0	0	0	0	0.051	0	0	0	0	0	0	0	0	0	0	0	0	0	0	0
ICU_271	ICU	t6	Bed_remote_control	377	0	0	0.018	0.227	0.213	0	0.04	0.017	0	0	0	0	0	0.017	0	0.042	0.057	0.012	0	0.004	0	0	0.008	0	0	0.027	0	0.006	0	0	0	0.003	0.001	0	0	0.017	0	0	0	0.004	0	0	0	0.027	0
ICU_273	ICU	t6	other	377	0	0.003	0.015	0.067	0.092	0.003	0.018	0.003	0.004	0.004	0.19	0.02	0.004	0.015	0.003	0.002	0.018	0.007	0	0.061	0.004	0	0.004	0.005	0.002	0.011	0	0.004	0	0.002	0	0.001	0.004	0	0	0.002	0	0.006	0	0.004	0	0.01	0	0.004	0
Thx_001	Thx	t0	other	0	0	0	0.005	0.012	0.014	0	0.008	0	0	0	0.002	0.055	0	0	0	0.005	0.011	0.005	0	0.013	0.001	0	0	0	0	0	0	0	0	0	0	0	0	0	0	0	0	0.127	0	0.002	0	0	0	0	0
Thx_003	Thx	t0	Sink	0	0	0	0	0	0	0	0	0	0	0	0	0.408	0	0.008	0	0	0	0	0	0.09	0	0	0	0	0	0	0	0	0	0	0	0	0	0	0	0	0	0.133	0	0	0	0	0	0	0
Thx_005	Thx	t0	other	0	0	0	0	0.117	0.063	0	0.002	0.198	0	0	0	0.059	0	0	0	0	0	0	0.002	0.026	0.004	0	0.1	0	0	0.005	0	0	0	0.064	0	0	0	0	0	0	0	0.001	0	0	0	0	0	0	0.003
Thx_007	Thx	t0	Floor	0	0	0	0.006	0.029	0.059	0	0.016	0.003	0	0	0	0.167	0.003	0.011	0.003	0.001	0.013	0.056	0	0.033	0.003	0	0.001	0	0.001	0	0	0	0	0	0	0	0.002	0	0	0.002	0.002	0.031	0	0	0	0	0	0.001	0.003
Thx_008	Thx	t0	Door_handle	0	0	0.001	0	0	0.105	0	0.102	0	0	0	0	0.315	0	0	0	0	0	0.017	0	0.088	0.024	0	0	0	0.07	0	0	0	0	0	0	0	0	0	0	0	0	0.051	0	0	0	0	0	0	0
Thx_009	Thx	t0	other	0	0	0	0	0.015	0.002	0	0	0	0	0	0	0.022	0	0.082	0	0	0.047	0	0	0.181	0	0	0	0	0	0	0	0	0	0	0	0	0	0	0	0	0	0	0	0	0	0	0	0	0
Thx_011	Thx	t0	other	0	0	0	0	0.002	0.015	0	0.001	0	0	0	0	0.152	0	0	0.031	0	0.049	0	0	0.399	0	0	0	0	0	0	0	0.032	0	0	0	0	0.004	0	0	0	0	0	0	0	0	0	0	0	0
Thx_012	Thx	t0	Sink	0	0	0	0	0.14	0.612	0	0	0	0	0	0	0	0	0	0.197	0	0	0.002	0	0	0	0	0	0	0	0	0	0	0	0	0	0	0	0	0	0	0	0	0	0	0	0	0	0	0
Thx_014	Thx	t0	other	0	0	0	0.08	0.273	0.039	0.006	0.003	0	0	0.026	0	0.149	0	0.003	0	0	0.125	0.002	0	0.007	0.009	0	0.007	0	0	0.055	0.001	0.021	0	0	0	0.006	0	0	0	0	0	0	0	0	0	0	0	0	0
Thx_016	Thx	t0	Floor	0	0	0	0.005	0.044	0.033	0	0.019	0	0	0	0	0.304	0.075	0.016	0.003	0.001	0.007	0.027	0	0.033	0.001	0	0.005	0	0.002	0.007	0	0.002	0.001	0	0	0.002	0.002	0	0	0.001	0.004	0.018	0	0.001	0	0	0.001	0.002	0.001
Thx_017	Thx	t0	Door_handle	0	0	0	0	0.018	0.006	0	0	0.193	0	0	0	0.02	0	0.003	0	0	0.194	0.096	0	0.018	0	0	0	0	0	0	0	0	0	0	0	0	0	0	0	0	0	0.112	0	0	0	0	0	0	0
Thx_018	Thx	t0	other	0	0	0	0	0	0.029	0	0.038	0	0	0	0	0.017	0	0.244	0.127	0	0.013	0	0	0	0	0	0	0	0	0	0	0.106	0	0	0	0	0	0	0	0	0	0.084	0	0	0	0	0	0	0
Thx_020	Thx	t0	other	0	0	0	0	0.053	0.031	0	0.082	0	0	0	0	0.008	0.007	0	0	0	0.049	0.006	0	0.009	0.002	0	0	0	0.028	0	0	0	0	0	0	0	0	0	0	0	0	0.039	0	0.116	0	0	0	0	0
Thx_021	Thx	t0	Sink	0	0	0	0	0.152	0.129	0	0.001	0	0	0	0	0.01	0.008	0.047	0	0	0	0.12	0	0.077	0	0	0.007	0	0	0	0	0.019	0	0.001	0	0	0	0	0	0	0	0.009	0	0	0	0	0	0	0
Thx_023	Thx	t0	other	0	0	0	0	0.002	0.002	0	0.016	0	0	0	0	0.03	0	0.008	0	0	0	0.049	0	0	0	0	0	0	0	0	0	0	0	0	0	0	0	0	0	0	0	0.345	0	0	0	0	0	0.033	0
Thx_025	Thx	t0	Floor	0	0	0	0	0.025	0.025	0	0.002	0	0	0.001	0	0.577	0.004	0.021	0	0	0.006	0.011	0	0.027	0.001	0	0	0	0	0	0	0.005	0	0	0	0	0.001	0	0	0	0	0.009	0	0	0	0	0	0	0
Thx_026	Thx	t0	Door_handle	0	0	0	0	0.019	0.158	0	0	0	0	0	0	0	0	0.261	0.006	0	0	0	0	0	0	0	0	0	0.149	0	0	0	0	0	0	0	0	0	0	0	0	0	0	0	0	0	0	0	0
Thx_027	Thx	t1	Floor	2	0	0.003	0.007	0.056	0.081	0	0.014	0.002	0	0.001	0.001	0.275	0	0.022	0.001	0.001	0.009	0.017	0	0.027	0	0	0	0.002	0.001	0.006	0.001	0	0	0.002	0	0.004	0	0	0	0.017	0.004	0.032	0.001	0.001	0	0	0	0	0.003
Thx_028	Thx	t1	Sink	2	0	0	0	0.175	0.104	0	0.069	0.012	0	0	0	0.095	0	0.129	0	0	0	0.018	0	0.04	0	0	0	0	0	0	0	0	0	0	0	0	0	0	0	0	0	0.039	0	0	0	0	0	0	0
Thx_030	Thx	t1	other	2	0	0	0.025	0.016	0.047	0	0.113	0.001	0	0	0	0.406	0	0.005	0	0	0	0	0	0.017	0	0	0	0	0	0	0	0	0	0.014	0	0	0	0	0	0	0	0	0	0	0	0	0	0	0
Thx_032	Thx	t1	other	2	0	0	0	0.076	0.046	0	0.001	0.009	0	0	0	0.167	0.007	0.025	0	0	0	0.012	0	0	0	0	0	0	0	0.021	0	0	0	0.033	0	0	0	0	0	0	0	0	0	0	0	0	0	0	0
Thx_033	Thx	t1	other	2	0	0	0	0.014	0.04	0	0.013	0	0	0	0	0.459	0.013	0.007	0	0	0	0.009	0	0.013	0	0	0.002	0	0.015	0	0	0	0	0	0	0	0.018	0	0	0.003	0	0.027	0	0	0	0	0	0	0
Thx_035	Thx	t1	Door_handle	2	0	0	0	0.057	0.104	0	0.291	0	0	0	0	0.07	0	0.017	0	0	0	0.001	0	0.043	0.039	0	0.011	0	0.054	0	0	0.027	0	0.004	0	0	0.031	0	0	0	0	0	0	0.007	0	0.013	0	0	0
Thx_036	Thx	t1	other	2	0	0	0	0.123	0.446	0	0.069	0.011	0	0	0	0.031	0	0.005	0.004	0	0.036	0.015	0	0	0	0	0.007	0	0	0	0	0.001	0	0.042	0	0	0	0	0	0.053	0	0	0	0	0	0.001	0	0	0
Thx_037	Thx	t1	Bed_remote_control	2	0	0	0.001	0.029	0.033	0	0.835	0.003	0	0.003	0	0.009	0	0.005	0.001	0	0.003	0.024	0	0.001	0	0	0.006	0	0	0.008	0	0	0	0.025	0	0	0	0	0	0.003	0	0	0	0	0	0	0	0.001	0
Thx_039	Thx	t1	other	2	0	0	0.006	0.155	0.101	0	0.102	0.031	0	0.003	0.02	0.019	0	0.02	0.028	0	0.103	0.011	0	0.009	0.007	0	0.001	0	0.015	0.014	0	0.002	0	0.007	0	0	0.011	0	0	0.026	0	0.01	0	0	0	0.001	0.005	0	0
Thx_040	Thx	t1	Floor	2	0	0	0	0.024	0.083	0	0.019	0	0	0	0	0.13	0	0.023	0	0.001	0.008	0.047	0	0.1	0	0	0.001	0	0.001	0.002	0	0	0	0	0	0	0.001	0	0.007	0	0.003	0.015	0	0	0	0	0	0.001	0.002
Thx_041	Thx	t1	Sink	2	0	0	0	0.103	0.079	0	0.044	0	0	0	0.005	0.06	0	0.02	0	0.002	0	0.014	0	0.085	0	0	0	0	0.014	0.041	0	0.001	0	0.024	0	0	0	0	0	0	0	0.018	0.004	0.091	0	0	0	0	0
Thx_043	Thx	t1	other	2	0	0.001	0	0.031	0.007	0	0.01	0	0	0	0	0.036	0.004	0	0	0.001	0.025	0.006	0	0.244	0.002	0	0	0	0.001	0.002	0.002	0	0	0	0	0	0.005	0	0	0	0	0.047	0	0	0	0	0.004	0.004	0.002
Thx_045	Thx	t1	other	2	0	0	0.002	0.096	0.132	0	0.036	0	0	0	0	0.057	0	0.003	0	0	0	0	0	0.226	0	0	0.031	0	0	0.005	0	0	0	0.001	0	0	0	0	0	0.032	0	0.037	0	0.012	0	0	0	0	0
Thx_047	Thx	t1	Door_handle	2	0	0	0.024	0.225	0.293	0	0.01	0	0	0.029	0	0	0	0	0	0	0	0.006	0	0.018	0.005	0	0.083	0	0.021	0	0	0	0	0	0	0	0	0	0	0	0	0	0.188	0	0	0	0	0.009	0
Thx_048	Thx	t1	other	2	0	0	0	0	0.117	0	0.003	0	0	0	0	0	0	0	0	0	0	0	0	0	0	0	0.191	0	0	0	0	0.012	0	0	0	0	0	0	0	0	0	0	0	0	0	0	0	0	0
Thx_049	Thx	t1	Bed_remote_control	2	0	0	0	0.036	0.053	0	0.062	0.005	0	0	0	0.001	0	0.001	0.694	0	0.017	0.003	0	0.001	0.002	0	0.002	0	0.007	0	0	0	0	0.003	0	0	0.079	0	0	0.001	0	0	0	0.001	0	0.007	0	0	0
Thx_051	Thx	t1	other	2	0	0	0	0.196	0.143	0	0.05	0.014	0	0.001	0	0.031	0	0	0.179	0	0.038	0.002	0.004	0	0	0	0.007	0	0	0.028	0	0	0	0.02	0	0	0	0	0	0.003	0	0	0	0	0	0.003	0	0	0
Thx_052	Thx	t1	Floor	2	0	0	0.003	0.082	0.088	0	0.024	0.002	0	0	0	0.186	0.013	0.01	0.001	0.007	0.008	0.017	0	0.021	0.001	0	0	0	0	0.002	0	0.003	0	0	0	0.001	0	0	0	0.003	0.001	0.014	0	0.001	0	0	0	0	0
Thx_053	Thx	t1	Sink	2	0	0	0	0.075	0.061	0	0.064	0.006	0	0.002	0	0.081	0.035	0.024	0.006	0	0.027	0.017	0	0.075	0	0	0	0	0	0.039	0	0	0	0	0	0	0.001	0	0	0	0	0.001	0	0	0	0	0	0	0
Thx_055	Thx	t1	other	2	0	0	0.001	0.155	0.198	0	0.023	0	0	0	0	0.011	0.275	0.003	0	0	0.007	0	0	0.038	0	0	0	0	0	0	0	0	0	0	0	0	0.037	0	0	0	0	0	0	0	0	0	0	0	0
Thx_057	Thx	t1	other	2	0	0	0	0.091	0.119	0	0.101	0	0	0	0	0	0.014	0.059	0	0	0	0	0	0	0.007	0	0.023	0	0	0	0	0	0	0.149	0	0	0.133	0	0	0	0	0	0	0	0	0	0	0	0
Thx_058	Thx	t1	other	2	0	0	0.009	0.077	0.06	0.001	0.035	0.005	0	0.001	0.001	0.199	0	0.019	0	0	0.083	0.004	0	0.041	0.004	0	0	0.003	0.001	0.002	0	0.027	0	0	0	0.007	0	0	0	0.01	0	0	0	0.006	0	0	0.001	0	0
Thx_060	Thx	t1	Door_handle	2	0	0	0.009	0.326	0.218	0	0.064	0	0	0	0	0.012	0.001	0.019	0	0	0.022	0	0	0.055	0.001	0	0.014	0	0.03	0.033	0	0	0	0	0	0.009	0.008	0	0	0.001	0	0	0	0.002	0	0	0	0	0
Thx_061	Thx	t1	other	2	0	0	0.027	0.343	0.446	0	0.012	0	0	0.005	0	0.004	0.002	0.002	0	0	0	0.003	0	0.001	0	0	0.015	0	0	0.053	0.003	0.002	0	0.001	0	0	0	0	0	0.005	0	0.003	0	0.005	0	0	0	0.001	0
Thx_062	Thx	t1	Bed_remote_control	2	0	0	0.031	0.322	0.328	0	0.07	0.001	0	0.003	0	0.012	0.001	0.006	0.001	0	0.002	0.016	0	0.006	0	0	0.012	0	0.001	0.072	0.001	0.005	0	0.066	0	0	0.002	0	0	0.001	0	0	0	0.001	0	0.001	0	0.012	0
Thx_064	Thx	t1	other	2	0	0	0.044	0.513	0.124	0	0.008	0	0	0.023	0	0.039	0.002	0.078	0	0	0	0	0	0	0.001	0	0	0	0	0.025	0	0	0	0	0	0	0	0	0	0	0	0	0	0.002	0	0.004	0	0	0
Thx_065	Thx	t2	Floor	8	0	0.001	0.003	0.062	0.077	0	0.03	0.013	0	0	0.001	0.025	0.001	0.436	0	0	0.006	0.063	0	0.009	0	0	0.001	0	0.003	0.009	0	0.005	0	0.007	0	0	0.003	0	0	0.003	0.001	0.009	0	0.002	0	0	0	0	0.002
Thx_066	Thx	t2	Sink	8	0	0	0	0.021	0.015	0	0.091	0	0	0	0	0.003	0	0.001	0.001	0	0	0.247	0.002	0	0.002	0	0.001	0	0.007	0	0.081	0.012	0	0	0.013	0.001	0.046	0	0	0.001	0	0	0	0.017	0	0.013	0.07	0.053	0
Thx_068	Thx	t2	other	8	0	0	0.02	0.24	0.301	0	0.023	0.003	0	0	0.006	0.022	0	0.001	0	0	0	0.031	0	0.017	0.01	0	0	0	0	0.057	0.003	0.003	0	0	0	0	0.037	0	0	0	0	0.011	0	0.01	0	0	0	0.063	0
Thx_070	Thx	t2	other	8	0	0	0	0	0.107	0	0.006	0	0	0	0	0.006	0	0	0	0	0	0.016	0	0.085	0	0	0.37	0	0	0	0.102	0	0	0	0.002	0	0.003	0	0	0	0	0	0	0	0	0.109	0.005	0.005	0
Thx_071	Thx	t2	other	8	0	0.003	0.05	0.662	0.068	0.004	0.014	0	0	0.01	0.001	0.002	0	0.073	0	0	0.007	0	0	0	0.001	0	0	0	0	0.049	0.005	0	0	0	0	0	0	0	0	0	0	0	0	0.003	0	0	0	0	0
Thx_073	Thx	t2	Door_handle	8	0	0.001	0.002	0.369	0.106	0	0.069	0	0	0.004	0	0.015	0	0.005	0.005	0	0.01	0.009	0.004	0.006	0.015	0	0.009	0	0.017	0.019	0.006	0	0	0.019	0	0	0.018	0	0	0	0	0	0	0.027	0	0.006	0	0.134	0
Thx_074	Thx	t2	other	8	0	0	0	0.506	0.072	0.001	0.07	0	0	0.003	0	0.039	0	0.031	0.011	0	0.003	0.013	0	0.005	0	0	0.015	0	0.018	0.004	0	0.024	0	0.014	0	0	0.015	0	0	0.001	0	0	0	0.012	0	0	0	0.016	0
Thx_075	Thx	t2	Bed_remote_control	8	0	0	0	0.803	0.009	0	0.126	0	0	0.001	0	0.004	0	0.001	0	0	0.005	0.002	0	0	0	0	0.001	0	0.006	0.015	0	0	0	0	0	0	0	0	0	0.001	0	0	0	0	0	0	0.001	0	0
Thx_077	Thx	t2	other	8	0	0	0.04	0.27	0.351	0	0.063	0	0	0	0	0.006	0	0.005	0	0.021	0	0.001	0	0.005	0	0	0.023	0	0	0.036	0	0	0	0	0	0	0.016	0	0	0.017	0	0	0	0.018	0	0	0	0.001	0
Thx_078	Thx	t2	Floor	8	0	0.002	0.008	0.149	0.16	0	0.022	0.005	0	0	0.002	0.024	0	0.018	0.084	0	0.021	0.008	0	0.007	0.003	0	0.001	0	0.003	0.011	0.001	0	0	0.002	0	0.001	0.01	0	0	0.233	0.001	0.009	0	0	0	0.002	0	0	0
Thx_079	Thx	t2	Sink	8	0	0	0.004	0.315	0.213	0	0.115	0.007	0	0	0.006	0.012	0	0.009	0.089	0	0.016	0.013	0	0.001	0	0	0.014	0	0.003	0.013	0	0	0	0.019	0	0	0.02	0	0	0.021	0	0	0.001	0	0	0.013	0	0	0
Thx_081	Thx	t2	other	8	0	0.005	0.013	0.184	0.213	0	0.032	0.013	0	0	0.002	0.051	0	0.007	0.043	0.001	0.026	0.006	0	0.04	0	0	0	0	0.004	0.033	0.001	0	0	0.003	0	0	0.011	0	0	0.041	0	0.01	0.001	0.001	0	0.001	0	0	0
Thx_083	Thx	t2	other	8	0	0.007	0.029	0.241	0.297	0	0.015	0.008	0	0	0.004	0.01	0.002	0.005	0.057	0	0.018	0.014	0	0	0.001	0	0.001	0	0.004	0.082	0.001	0	0	0.002	0	0.001	0.015	0	0	0.01	0	0.001	0	0	0	0.001	0	0	0
Thx_086	Thx	t2	other	8	0	0	0	0.35	0.248	0	0.065	0.004	0	0.001	0.006	0.019	0.001	0.003	0.066	0	0.006	0.003	0	0	0	0	0.011	0	0	0	0	0.006	0	0.019	0	0	0	0	0	0	0	0	0	0	0	0	0	0	0
Thx_087	Thx	t2	Bed_remote_control	8	0	0	0	0.193	0.242	0	0.206	0.004	0	0	0	0.028	0	0.038	0.134	0	0.003	0.049	0.002	0.002	0	0	0	0	0	0.001	0	0	0	0.039	0	0	0.008	0	0	0.003	0	0	0	0	0	0	0	0	0
Thx_089	Thx	t2	other	8	0	0	0.033	0.193	0.199	0	0.104	0	0	0	0.006	0.023	0	0.002	0.031	0	0.017	0.005	0	0.014	0	0	0.013	0	0.003	0.013	0	0	0	0.002	0	0	0	0	0	0.086	0	0.033	0	0.009	0	0	0	0	0
Thx_090	Thx	t2	Floor	8	0	0.001	0.073	0.246	0.257	0.001	0.038	0.004	0	0.005	0	0.033	0	0.011	0.005	0.001	0.009	0.013	0	0.004	0.018	0	0.002	0	0.002	0.011	0.001	0.002	0	0.001	0	0.007	0.001	0	0	0.008	0.001	0.014	0.001	0	0	0.003	0	0	0.001
Thx_091	Thx	t2	Sink	8	0	0	0.198	0.301	0.09	0	0.008	0.002	0	0.018	0.001	0.009	0	0	0.003	0	0.004	0.001	0	0	0.005	0	0	0	0	0.189	0.005	0.004	0	0	0	0.007	0	0	0	0	0.001	0.002	0	0	0	0.001	0	0	0
Thx_093	Thx	t2	other	8	0	0	0.052	0.246	0.266	0	0.009	0	0	0	0	0.021	0	0.006	0.004	0	0.003	0	0	0.004	0.003	0	0.002	0	0.001	0.004	0	0.002	0	0.001	0	0.004	0.001	0	0	0.001	0	0.028	0	0	0	0	0	0	0
Thx_095	Thx	t2	other	8	0	0.001	0.076	0.406	0.362	0	0.009	0.001	0	0.002	0.004	0.003	0	0.001	0	0	0.001	0.002	0	0.003	0.01	0	0.001	0	0	0.011	0	0	0	0	0	0.018	0	0	0	0	0	0.001	0.001	0	0	0	0	0	0
Thx_096	Thx	t2	other	8	0	0	0.081	0.385	0.048	0	0.012	0	0	0.022	0	0.013	0	0	0	0	0	0	0	0	0	0	0	0	0	0.329	0.002	0.071	0	0	0	0	0	0	0	0	0	0.001	0	0	0	0	0	0	0
Thx_098	Thx	t2	Door_handle	8	0	0	0.017	0.181	0.335	0	0.03	0	0	0.02	0.01	0.04	0	0.021	0.005	0	0	0.044	0	0.013	0.001	0	0.111	0	0.002	0.01	0	0.003	0	0.068	0	0	0	0	0	0.001	0	0	0	0	0	0.003	0	0	0
Thx_099	Thx	t2	other	8	0	0	0.004	0.048	0.079	0.047	0.025	0	0	0	0.001	0.001	0	0	0	0	0.029	0	0	0	0.001	0	0.228	0	0	0	0.023	0.056	0	0	0	0	0	0	0	0	0	0.001	0	0	0	0	0	0.008	0
Thx_100	Thx	t2	Bed_remote_control	8	0	0	0.001	0.256	0.098	0	0.025	0	0	0	0	0.024	0	0.002	0.008	0	0	0	0	0.005	0	0	0.034	0	0	0.001	0	0	0	0	0	0	0.238	0	0	0	0	0	0	0.054	0	0	0	0	0
Thx_102	Thx	t2	other	8	0	0	0.077	0.238	0.33	0	0.016	0	0	0	0.007	0.052	0.003	0.037	0	0	0	0.017	0	0	0.011	0	0.003	0	0	0	0	0	0	0	0	0.014	0	0	0	0.021	0	0.012	0	0	0	0	0	0.001	0
Thx_103	Thx	t3	Floor	30	0	0.001	0.016	0.164	0.453	0.001	0.026	0.007	0	0.007	0	0.033	0.001	0.008	0.002	0	0.009	0.008	0	0.016	0.002	0	0.001	0	0.002	0.026	0.003	0.003	0	0	0	0.001	0.003	0	0	0.007	0	0.011	0.001	0.002	0	0.001	0.001	0.001	0
Thx_104	Thx	t3	Sink	30	0	0	0.023	0.09	0.037	0	0.197	0.001	0	0.018	0.001	0.038	0	0.019	0	0	0.018	0.058	0.004	0.003	0.01	0	0.021	0	0.037	0.02	0.008	0.055	0	0.034	0	0.003	0.041	0	0	0.003	0	0	0	0.014	0	0.014	0.002	0.004	0
Thx_106	Thx	t3	other	30	0	0	0.029	0.278	0.088	0	0.07	0.001	0	0.032	0	0.014	0.002	0.001	0	0	0.008	0.009	0	0.039	0.003	0	0	0	0.006	0.076	0.001	0.01	0	0.004	0	0.002	0.005	0	0	0.019	0	0.01	0	0	0	0.019	0	0.016	0.001
Thx_108	Thx	t3	other	30	0	0	0.001	0.333	0.062	0	0.081	0	0	0.018	0	0.025	0	0.009	0.027	0	0.048	0.017	0	0	0.005	0	0.005	0	0.033	0.014	0	0	0	0	0	0	0.03	0	0	0.002	0	0.005	0	0.001	0	0	0	0	0
Thx_109	Thx	t3	other	30	0	0.045	0	0.092	0.038	0	0	0	0	0	0	0.25	0	0.002	0	0	0.033	0	0	0	0	0	0	0	0.032	0	0	0	0	0	0	0.013	0	0	0	0	0	0	0	0	0	0.003	0	0.001	0
Thx_111	Thx	t3	Door_handle	30	0	0	0.028	0.085	0.134	0	0.077	0.004	0	0.003	0	0.084	0	0.039	0.003	0.004	0.018	0.062	0.001	0.018	0.005	0	0.018	0	0.01	0.021	0.003	0.005	0	0.042	0	0.001	0.02	0	0	0.008	0	0.001	0.001	0.003	0	0	0.001	0.024	0
Thx_112	Thx	t3	other	30	0	0	0.019	0.013	0.002	0	0.013	0	0	0	0	0.404	0.003	0.011	0.005	0.001	0.001	0.004	0	0.011	0	0	0	0	0.001	0.001	0	0	0	0.037	0	0	0	0	0	0.009	0.001	0.005	0	0	0	0	0	0	0
Thx_113	Thx	t3	Bed_remote_control	30	0	0	0	0.049	0.144	0	0.075	0	0	0.002	0	0.092	0	0.003	0.002	0	0	0.025	0	0.004	0.002	0	0	0	0.011	0.004	0	0.011	0	0.182	0.001	0	0.02	0	0	0.048	0	0	0	0.001	0	0.004	0	0	0
Thx_115	Thx	t3	other	30	0	0	0.018	0.085	0.047	0	0.217	0	0	0	0	0.003	0	0	0.005	0	0	0	0	0	0.025	0	0	0	0	0.006	0	0.041	0	0.002	0	0	0.014	0	0	0	0	0.059	0	0	0	0.014	0.086	0.026	0
Thx_116	Thx	t3	Floor	30	0	0.001	0.011	0.144	0.262	0	0.075	0.002	0	0.004	0.001	0.093	0	0.013	0.008	0.001	0.014	0.013	0.001	0.014	0.005	0	0.002	0	0.016	0.016	0.002	0.003	0	0.001	0	0.001	0.006	0	0	0.02	0.001	0.018	0.001	0.007	0	0.006	0.002	0.003	0
Thx_117	Thx	t3	Sink	30	0	0	0.082	0.095	0.044	0	0.057	0	0	0	0	0.003	0	0	0.001	0	0.001	0	0.038	0.007	0.008	0	0	0	0.005	0.004	0	0.025	0	0	0	0	0.07	0	0	0	0	0	0	0.029	0	0.004	0.46	0	0
Thx_119	Thx	t3	other	30	0	0	0.048	0.183	0.222	0	0.011	0	0	0	0	0.077	0	0.031	0	0	0	0	0	0	0.014	0	0	0	0.022	0.004	0	0.024	0	0	0	0	0.012	0	0	0	0	0.011	0	0	0	0	0	0	0
Thx_121	Thx	t3	other	30	0	0	0.553	0.251	0.071	0	0.039	0	0	0.003	0	0.001	0	0	0	0	0	0	0.001	0	0.001	0	0	0	0.004	0.009	0	0.022	0	0.001	0	0.001	0.002	0	0	0.001	0	0	0	0.001	0	0.001	0.002	0.001	0
Thx_123	Thx	t3	Door_handle	30	0	0	0.001	0.043	0.012	0	0.038	0	0	0	0.008	0.082	0	0.032	0	0	0.006	0.148	0.005	0.016	0.004	0	0.035	0.001	0.011	0.013	0	0	0	0.137	0	0.01	0	0	0	0	0	0	0	0.014	0	0	0.001	0	0
Thx_125	Thx	t3	Bed_remote_control	30	0	0	0.067	0.111	0.095	0	0.264	0.001	0	0.013	0	0.015	0	0	0.009	0	0.006	0	0	0.006	0.017	0	0.022	0	0.036	0.028	0.002	0.004	0	0.007	0	0	0.03	0	0	0.028	0	0	0	0.004	0	0.033	0.127	0.012	0
Thx_127	Thx	t3	other	30	0	0	0	0	0	0	0.011	0	0	0	0	0.29	0	0	0.371	0	0	0	0	0	0	0	0	0	0	0	0	0.002	0	0	0	0	0	0	0	0	0	0	0	0	0	0	0	0	0
Thx_128	Thx	t3	Floor	30	0	0.001	0.02	0.163	0.176	0.001	0.088	0.01	0.001	0.003	0.003	0.034	0	0.014	0.004	0.003	0.019	0.012	0	0.018	0.013	0	0.002	0	0.009	0.033	0.002	0.003	0	0.002	0	0.004	0.003	0	0	0.021	0.001	0.023	0.001	0.006	0	0.003	0.001	0.005	0.002
Thx_129	Thx	t3	Sink	30	0	0.005	0	0.09	0.031	0	0.039	0.023	0	0	0	0.028	0.001	0.007	0.005	0	0	0.145	0	0	0	0	0.001	0	0.001	0.011	0	0	0	0	0	0	0	0	0	0.01	0	0.003	0	0	0	0	0.001	0.001	0
Thx_131	Thx	t3	other	30	0	0	0.055	0.241	0.111	0	0.071	0	0	0	0	0.006	0	0	0	0	0	0.013	0	0.005	0.004	0	0	0	0.004	0.032	0.001	0.007	0	0.01	0	0.01	0.002	0	0	0.035	0	0.053	0	0.012	0	0	0.003	0.009	0.001
Thx_133	Thx	t3	other	30	0	0	0.024	0.028	0.131	0	0.024	0	0	0	0	0.002	0.008	0.135	0	0.007	0	0.003	0	0	0	0	0.017	0	0	0.024	0	0	0	0.002	0	0	0.003	0	0	0.033	0	0.051	0	0.002	0	0	0	0	0
Thx_134	Thx	t3	other	30	0	0.001	0.001	0.002	0.002	0	0.091	0.001	0.024	0	0.011	0.002	0	0.001	0.019	0	0.004	0	0	0	0	0	0	0	0.002	0	0	0	0	0	0	0.048	0	0	0	0.002	0	0	0	0.001	0	0	0	0.001	0
Thx_136	Thx	t3	Door_handle	30	0	0	0.005	0.048	0.122	0	0.076	0.003	0	0.008	0	0.112	0	0.043	0.005	0	0.038	0.13	0	0.005	0.015	0.001	0.015	0	0.028	0.026	0.008	0.001	0	0.144	0	0	0.003	0	0	0.029	0	0.005	0	0.036	0	0.005	0.002	0.006	0
Thx_137	Thx	t3	other	30	0	0	0.014	0.095	0.063	0	0.051	0	0	0.001	0.001	0.025	0	0.062	0	0	0.052	0.001	0	0.004	0.001	0	0.008	0	0.01	0.002	0.003	0	0	0.003	0	0.003	0	0	0	0.162	0	0.065	0.012	0.008	0	0	0	0	0
Thx_138	Thx	t3	Bed_remote_control	30	0	0	0	0.143	0.246	0	0.109	0	0	0	0	0.149	0	0.001	0.033	0	0.091	0.002	0	0	0.001	0	0	0	0.001	0.035	0	0	0	0.006	0	0	0	0	0	0.004	0	0	0	0	0	0.025	0	0	0
Thx_140	Thx	t3	other	30	0	0	0	0.11	0.103	0	0.297	0	0	0	0	0	0	0.03	0	0	0.004	0.007	0	0	0	0	0	0	0.071	0	0	0	0	0	0	0	0.013	0	0	0.094	0	0.05	0	0	0	0	0	0	0
Thx_141	Thx	t4	Floor	86	0	0.001	0.03	0.095	0.335	0	0.158	0.02	0	0.007	0	0.02	0	0.007	0.001	0	0.029	0.003	0	0.012	0.003	0	0	0	0.01	0.015	0.002	0.012	0	0.001	0	0.01	0.004	0	0	0.025	0.002	0.004	0.001	0.011	0	0.004	0	0.004	0
Thx_142	Thx	t4	Sink	86	0	0	0	0.006	0.011	0	0.483	0	0	0	0	0.035	0	0.003	0.048	0	0.004	0	0	0	0.004	0	0	0	0.029	0	0.001	0.066	0	0	0	0	0	0	0	0	0	0	0	0	0	0.018	0.001	0	0
Thx_144	Thx	t4	other	86	0	0	0	0.204	0.389	0.013	0.059	0	0	0	0	0.002	0	0.035	0	0	0	0	0	0.055	0	0	0	0	0	0.01	0	0.001	0	0	0	0	0	0	0	0	0	0	0	0	0	0	0	0.018	0
Thx_146	Thx	t4	other	86	0	0.001	0.008	0.095	0.195	0	0.076	0	0	0	0.001	0.029	0	0.072	0.02	0	0.048	0	0	0.014	0.002	0	0	0	0.047	0.022	0	0.02	0	0	0	0.001	0.015	0	0	0	0	0.001	0	0.001	0	0.002	0	0	0
Thx_147	Thx	t4	other	86	0	0	0.002	0.111	0.212	0	0.082	0.053	0	0	0	0.007	0	0.007	0.004	0	0	0	0	0	0.006	0	0	0	0.051	0	0	0.003	0	0	0	0.002	0.043	0	0	0	0	0	0	0.007	0	0	0	0	0
Thx_149	Thx	t4	Door_handle	86	0	0	0.003	0.058	0.108	0	0.061	0.009	0	0	0	0.389	0.003	0.097	0.028	0	0.01	0.035	0	0.004	0.002	0	0	0	0.019	0.01	0	0	0	0.043	0	0.004	0.014	0	0	0.004	0	0	0	0.004	0	0	0	0	0
Thx_150	Thx	t4	other	86	0	0.002	0.002	0.224	0.083	0.004	0.105	0.002	0.004	0	0.004	0.043	0.008	0.095	0.01	0	0.022	0.016	0	0.004	0.005	0	0.005	0	0.043	0.018	0	0.029	0	0.011	0	0.001	0.005	0	0	0	0	0.008	0	0	0	0.001	0	0	0
Thx_151	Thx	t4	Bed_remote_control	86	0	0	0.002	0.119	0.159	0	0.224	0.067	0	0.002	0.001	0.005	0.002	0.001	0.001	0	0.04	0.003	0.001	0.003	0	0	0.001	0	0.013	0.002	0.002	0	0	0.021	0	0.001	0.017	0	0	0.042	0	0.001	0	0	0	0	0	0.003	0
Thx_153	Thx	t4	other	86	0	0	0	0.521	0.186	0	0.039	0	0	0	0.001	0.001	0	0.018	0.003	0	0.016	0	0.003	0	0	0	0.034	0	0	0.137	0	0.002	0	0.002	0	0	0.006	0	0	0.008	0	0	0	0	0	0	0.005	0	0
Thx_154	Thx	t4	Floor	86	0	0.002	0.077	0.1	0.168	0	0.045	0.002	0.001	0.009	0.001	0.126	0	0.008	0.008	0	0.034	0.005	0	0.01	0.007	0	0.002	0	0.002	0.031	0.001	0.008	0.001	0.003	0	0.003	0.002	0	0	0.022	0.002	0.013	0	0.003	0	0.004	0.001	0.002	0
Thx_155	Thx	t4	Sink	86	0	0	0.014	0.025	0.015	0	0.126	0	0	0.002	0	0.006	0.003	0.005	0.001	0	0.006	0.005	0	0	0.116	0	0.003	0	0	0.012	0.001	0	0	0.003	0	0	0	0	0	0	0	0	0	0	0	0.302	0	0	0
Thx_157	Thx	t4	other	86	0	0	0.064	0.296	0.107	0	0.012	0	0	0.015	0	0.024	0	0.054	0.003	0	0.021	0.009	0	0	0.003	0	0.002	0	0	0.059	0	0.006	0	0.005	0	0	0	0	0	0.01	0.003	0.009	0.001	0.024	0	0.006	0	0.006	0.008
Thx_159	Thx	t4	other	86	0	0.004	0.042	0.323	0.188	0.002	0.035	0	0	0.001	0.001	0.056	0.012	0.017	0	0	0.004	0.002	0	0.003	0.006	0	0.014	0	0.01	0.044	0.008	0.01	0	0.007	0.001	0	0.02	0	0	0.01	0	0.007	0.009	0.007	0	0.002	0.001	0.005	0
Thx_161	Thx	t4	Door_handle	86	0	0	0.003	0.027	0.042	0	0.041	0	0	0	0	0.127	0	0.018	0.001	0	0.014	0.216	0	0.003	0.001	0	0.009	0	0.002	0.007	0	0	0	0.277	0	0	0	0	0	0.004	0	0	0	0	0	0.004	0.001	0.001	0
Thx_162	Thx	t4	other	86	0	0	0.029	0.131	0.067	0.002	0.043	0	0	0.003	0	0.003	0	0.005	0.015	0	0.017	0.002	0	0.001	0.148	0	0.024	0	0	0.018	0	0.001	0	0	0	0	0	0	0	0.002	0	0.008	0	0	0	0.272	0	0.003	0
Thx_163	Thx	t4	Bed_remote_control	86	0	0	0.037	0.158	0.054	0	0.02	0.01	0	0	0.001	0.084	0	0.089	0.003	0	0.034	0.042	0	0.011	0.023	0	0.045	0	0.005	0.026	0	0.001	0	0.005	0	0	0.004	0	0	0.002	0	0	0	0.015	0	0.087	0	0	0
Thx_165	Thx	t4	other	86	0	0	0.033	0.215	0.072	0	0.043	0	0	0.004	0	0.089	0.002	0.098	0.022	0	0.012	0.04	0	0.01	0.004	0	0.031	0	0	0.028	0	0	0	0.004	0	0	0	0	0	0	0	0.012	0	0	0	0.04	0	0.001	0
Thx_166	Thx	t4	Floor	86	0	0.002	0.008	0.149	0.229	0	0.072	0.011	0	0.003	0.001	0.076	0	0.033	0.003	0.001	0.017	0.009	0	0.022	0.004	0	0.003	0	0.006	0.012	0.002	0.006	0	0	0	0.003	0.009	0	0	0.018	0.002	0.016	0.001	0.008	0	0.003	0.004	0	0.002
Thx_167	Thx	t4	Sink	86	0	0	0.001	0.009	0.017	0	0.48	0	0	0	0	0.028	0	0.005	0.001	0	0.001	0.001	0.002	0	0.004	0	0	0	0.034	0.004	0.01	0.005	0	0	0.005	0	0.074	0	0	0	0	0	0	0.108	0	0.024	0.002	0.001	0
Thx_169	Thx	t4	other	86	0	0	0	0.039	0.087	0	0.043	0.007	0	0	0	0.058	0.008	0.042	0.001	0	0.005	0.021	0	0.011	0	0	0.002	0	0.003	0.005	0	0.009	0	0.167	0	0.01	0.008	0	0.019	0.01	0	0.001	0	0.004	0	0.004	0.002	0.003	0
Thx_171	Thx	t4	other	86	0	0	0	0.107	0.139	0	0.139	0.037	0	0	0	0.037	0	0.017	0.001	0	0.036	0.073	0.018	0.008	0	0	0.001	0	0.01	0.003	0	0.022	0	0.051	0	0	0.01	0	0	0.046	0	0	0	0.011	0	0.021	0	0	0
Thx_172	Thx	t4	other	86	0	0	0.031	0.029	0.11	0.003	0.329	0	0	0.006	0	0.12	0	0.083	0	0	0.019	0	0	0	0.017	0	0.001	0	0.056	0.007	0.005	0.001	0	0.004	0	0	0.025	0	0	0	0	0	0	0.001	0	0.001	0	0	0
Thx_174	Thx	t4	Door_handle	86	0	0	0.005	0.06	0.308	0	0.031	0	0	0.008	0	0.021	0	0.025	0	0	0.003	0.075	0	0.003	0.001	0	0.006	0	0.007	0.165	0	0.001	0	0.195	0	0	0.006	0	0	0.001	0	0.001	0	0.002	0	0.001	0.002	0.002	0
Thx_175	Thx	t4	other	86	0	0	0	0.001	0.007	0	0.019	0	0	0	0	0.071	0.002	0.286	0	0	0.053	0.142	0	0.02	0	0	0	0	0	0	0	0	0	0.021	0	0	0.006	0	0	0	0	0.004	0	0.016	0	0	0	0	0
Thx_176	Thx	t4	Bed_remote_control	86	0	0	0.003	0.074	0.181	0	0.085	0.043	0	0.001	0	0.031	0.002	0.033	0.002	0	0.012	0.031	0	0.037	0.013	0	0.015	0	0.005	0.003	0.027	0.004	0	0.065	0.006	0	0.012	0	0	0	0	0.009	0	0.014	0	0	0.001	0.005	0
Thx_178	Thx	t4	other	86	0	0	0	0.003	0.004	0	0.003	0	0	0	0	0.001	0.004	0.011	0	0	0	0	0	0	0	0.004	0	0	0	0.001	0	0	0	0.003	0	0	0.001	0	0	0	0	0.382	0	0	0	0	0	0	0
Thx_179	Thx	t5	Floor	184	0	0.001	0.02	0.154	0.117	0	0.067	0.002	0	0.005	0.001	0.23	0.001	0.02	0.003	0	0.04	0.003	0	0.014	0.005	0	0.007	0	0.012	0.022	0.004	0.009	0	0	0	0.004	0.014	0	0	0.005	0.001	0.006	0.005	0.01	0	0.003	0.001	0.002	0.001
Thx_180	Thx	t5	Sink	184	0	0	0.052	0.087	0.054	0	0.264	0	0	0.018	0	0.006	0.001	0.011	0	0	0	0	0.009	0.001	0.008	0	0.006	0	0.024	0.032	0.01	0.024	0	0.001	0.002	0	0.071	0	0	0.003	0	0	0	0.085	0	0.005	0.002	0.012	0
Thx_182	Thx	t5	other	184	0	0	0	0.119	0.281	0	0.009	0	0	0	0	0.129	0	0.135	0	0	0.042	0.014	0	0	0	0	0	0	0	0.001	0	0	0	0	0	0	0.002	0	0	0	0	0.01	0	0	0	0	0	0	0
Thx_184	Thx	t5	other	184	0	0.014	0	0.178	0.093	0	0.053	0	0	0	0	0.131	0	0	0	0	0	0.001	0	0.001	0.049	0	0.001	0	0.068	0.018	0	0.004	0	0	0	0	0	0	0.086	0	0	0.02	0	0.205	0	0.009	0	0	0
Thx_185	Thx	t5	other	184	0	0.002	0.017	0.238	0.233	0	0.104	0.001	0	0.003	0	0.062	0	0.045	0	0	0.003	0.002	0	0	0.01	0	0.009	0.001	0.003	0.04	0.003	0.001	0	0	0.002	0.002	0.018	0	0	0.004	0	0	0	0.017	0	0.006	0	0.017	0
Thx_187	Thx	t5	Door_handle	184	0	0	0.006	0.053	0.136	0	0.189	0.001	0	0.007	0	0.016	0	0.007	0	0	0.011	0.007	0	0.011	0.009	0	0.003	0	0.053	0.018	0.012	0.02	0	0.017	0.001	0	0.072	0	0	0.022	0	0	0.004	0.14	0	0.009	0	0.01	0
Thx_188	Thx	t5	other	184	0	0.001	0.034	0.108	0.049	0.002	0.291	0	0	0	0	0.014	0	0.015	0.001	0	0.025	0.004	0.005	0	0.004	0	0.002	0	0.005	0.018	0.012	0.094	0	0	0.003	0	0.055	0	0	0	0	0	0	0.035	0	0.017	0.01	0.005	0
Thx_189	Thx	t5	Bed_remote_control	184	0	0	0.004	0.162	0.224	0	0.065	0.001	0	0.011	0	0.033	0	0.001	0	0	0.012	0.005	0.003	0.01	0.01	0	0.153	0	0.025	0.052	0.002	0.002	0	0.003	0	0	0.04	0	0	0.001	0	0	0	0.008	0	0.008	0.001	0	0.004
Thx_191	Thx	t5	other	184	0	0	0.02	0.201	0.215	0	0.133	0	0	0	0	0.025	0	0.005	0.001	0	0.025	0.012	0	0.004	0.022	0	0.02	0	0.009	0.03	0.005	0.027	0	0.003	0	0.001	0.017	0	0.002	0	0	0.007	0.001	0.054	0	0.002	0	0	0
Thx_192	Thx	t5	Floor	184	0	0.001	0.02	0.088	0.069	0	0.085	0.006	0	0.003	0.001	0.065	0	0.033	0.005	0	0.01	0.002	0	0.006	0.002	0	0.001	0	0.005	0.014	0.001	0.001	0	0	0	0.002	0.222	0	0	0.035	0	0.004	0	0.001	0	0.003	0	0	0.003
Thx_193	Thx	t5	Sink	184	0	0.026	0.017	0.034	0.053	0	0.018	0.005	0.007	0	0	0.117	0	0.016	0	0	0	0.145	0	0	0.007	0	0.004	0	0.001	0.019	0	0	0	0.013	0	0	0.001	0	0	0.01	0	0	0.005	0.001	0	0.029	0	0	0
Thx_195	Thx	t5	other	184	0	0	0.002	0.055	0.211	0	0.003	0.001	0	0	0.009	0.256	0.015	0.003	0.002	0.002	0.001	0.014	0	0.004	0	0	0.002	0	0.002	0.006	0.001	0	0	0	0	0	0.002	0	0	0.014	0	0.018	0	0	0	0	0.002	0	0
Thx_197	Thx	t5	other	184	0	0	0.069	0.321	0.055	0	0.055	0	0	0	0	0.038	0.036	0.036	0	0	0	0	0	0	0	0	0	0	0	0.019	0	0	0	0	0	0	0.001	0	0.116	0.08	0	0	0	0.023	0	0.101	0	0	0
Thx_199	Thx	t5	Door_handle	184	0	0	0	0.278	0.196	0	0.011	0	0	0	0	0.187	0	0.008	0.001	0	0.001	0	0	0	0	0	0	0	0.018	0.012	0	0	0	0	0	0	0	0	0	0.062	0	0	0	0	0	0	0.001	0.002	0
Thx_200	Thx	t5	other	184	0	0	0	0.065	0.416	0	0	0	0	0	0	0	0	0	0	0	0.092	0	0	0	0	0	0	0	0	0.026	0.12	0	0	0	0	0	0	0	0	0.002	0	0	0	0	0	0.004	0.06	0	0
Thx_201	Thx	t5	Bed_remote_control	184	0	0	0.005	0.338	0.159	0	0.148	0.015	0	0.001	0	0.011	0	0.015	0.003	0.002	0.019	0	0	0.016	0	0	0	0	0.033	0.019	0.031	0.003	0	0.008	0	0	0.007	0	0	0.029	0	0.01	0.036	0.009	0	0.002	0.005	0	0
Thx_203	Thx	t5	other	184	0	0	0.025	0.196	0.228	0	0.166	0	0	0	0	0.071	0.035	0	0.01	0	0.028	0.041	0	0	0.001	0	0.025	0	0	0	0	0	0	0	0	0	0	0	0	0.055	0	0	0	0.001	0	0.01	0.021	0	0
Thx_204	Thx	t5	Floor	184	0	0.002	0.016	0.109	0.099	0	0.032	0.003	0	0.003	0.001	0.101	0.001	0.142	0.001	0	0.018	0.014	0	0.018	0.002	0	0.001	0	0.003	0.023	0	0.004	0	0.002	0	0.003	0.004	0	0	0.007	0.001	0.026	0	0.003	0	0.001	0.001	0.001	0.004
Thx_205	Thx	t5	Sink	184	0	0	0.163	0.494	0.008	0	0.018	0.045	0	0	0	0.17	0	0.015	0	0	0.02	0	0	0	0	0	0	0	0	0	0	0	0	0	0	0	0	0	0	0	0.005	0	0	0	0	0	0	0	0
Thx_207	Thx	t5	other	184	0	0	0.004	0.158	0.186	0	0.033	0	0.012	0	0	0.014	0.017	0.042	0	0.003	0.013	0.007	0.014	0.113	0	0	0.001	0	0.007	0.015	0	0	0	0.018	0	0	0.008	0	0	0.018	0	0.002	0	0	0	0.007	0	0	0
Thx_209	Thx	t5	other	184	0	0	0.007	0.013	0.015	0	0	0.076	0	0	0	0.128	0	0.046	0	0	0.085	0.042	0	0.067	0	0	0.123	0	0	0	0	0	0	0.07	0	0	0.066	0	0	0	0	0	0	0.003	0	0.036	0	0	0
Thx_210	Thx	t5	other	184	0	0	0	0	0.02	0	0.414	0	0	0	0	0.159	0	0.071	0	0	0.115	0	0	0	0	0	0	0	0	0	0	0	0	0	0	0	0	0	0	0	0	0	0	0	0	0	0	0	0
Thx_212	Thx	t5	Door_handle	184	0	0	0.04	0.054	0.119	0	0.131	0	0	0.002	0	0.028	0.022	0.067	0.013	0	0.033	0.012	0	0	0.004	0	0.053	0	0	0.006	0	0.01	0	0	0	0	0.048	0	0	0	0	0.019	0	0	0	0.002	0	0	0
Thx_213	Thx	t5	other	184	0	0	0.03	0.2	0.079	0	0.03	0	0	0	0.013	0.129	0	0.043	0	0	0	0.076	0	0	0.022	0	0.003	0	0.003	0.022	0	0	0	0.016	0	0	0	0	0	0.003	0.015	0	0	0	0	0	0	0	0.003
Thx_214	Thx	t5	Bed_remote_control	184	0	0	0	0.042	0.028	0	0.022	0.006	0	0	0	0.007	0.003	0.516	0.002	0	0	0.023	0	0	0	0	0.003	0	0.007	0.007	0	0	0	0.001	0	0	0.003	0	0	0	0	0.022	0	0	0	0	0	0	0
Thx_216	Thx	t5	other	184	0	0.005	0	0.022	0.017	0	0.005	0.095	0.007	0.001	0	0.009	0	0.519	0	0	0.004	0	0	0	0	0	0.001	0	0	0	0	0.001	0	0.106	0.009	0	0	0	0	0	0	0.002	0	0	0	0	0	0	0.002
Thx_217	Thx	t1	other	2	0	0	0.003	0.071	0.075	0	0.066	0.017	0	0	0.003	0.074	0.002	0.011	0.002	0.003	0.018	0.009	0	0.051	0	0	0.006	0	0.002	0.004	0	0.002	0	0.047	0	0	0.007	0	0.002	0.031	0	0.037	0	0.003	0	0	0.001	0	0.002
Thx_219	Thx	t1	Bed_remote_control	2	0	0.008	0.005	0.074	0.119	0	0.17	0.023	0	0.007	0	0.028	0	0.006	0.001	0	0.046	0.004	0	0.085	0	0	0.003	0	0.019	0.013	0	0.01	0	0.016	0	0.014	0.02	0	0	0.055	0	0.003	0.003	0.005	0	0.002	0.005	0.001	0
Thx_221	Thx	t1	Floor	2	0	0	0.001	0.012	0.053	0	0.006	0.001	0	0	0.001	0.523	0	0.056	0	0	0.004	0.023	0	0.001	0	0	0	0	0	0.001	0	0.001	0	0	0	0.001	0.001	0	0	0.004	0	0.002	0	0	0	0.001	0	0	0
Thx_222	Thx	t1	Door_handle	2	0	0	0.031	0.066	0.089	0	0.062	0.003	0	0.025	0.052	0.052	0	0.01	0.001	0	0.051	0.085	0	0	0.01	0	0.048	0	0.11	0.005	0	0	0	0.063	0	0	0.063	0	0	0	0	0	0	0.074	0	0	0	0	0
Thx_223	Thx	t1	other	2	0	0	0.006	0.114	0.064	0	0.132	0.004	0	0	0.002	0.011	0	0.022	0.008	0	0.033	0.02	0	0.001	0	0	0	0	0.026	0.002	0	0	0	0.001	0	0.001	0.004	0	0	0.262	0	0.012	0	0.003	0	0	0	0	0.005
Thx_224	Thx	t2	other	8	0	0	0.011	0.06	0.103	0	0.044	0.012	0	0.002	0	0.059	0	0	0.01	0	0.043	0.003	0	0.005	0.001	0	0.004	0	0.001	0	0	0.005	0	0.002	0	0	0	0	0.013	0.017	0	0.066	0	0	0	0.001	0	0	0
Thx_226	Thx	t2	Floor	8	0	0	0.002	0.024	0.035	0	0.009	0.003	0	0.001	0.002	0.525	0	0.048	0.002	0	0.004	0.021	0	0.004	0	0	0	0	0	0.002	0	0.001	0	0	0	0.001	0.001	0	0	0.006	0	0.007	0	0	0	0.001	0	0	0
Thx_227	Thx	t2	Door_handle	8	0	0	0.005	0.138	0.134	0	0.076	0.019	0	0.019	0.041	0.035	0	0.01	0.03	0	0.034	0.078	0	0.004	0.003	0	0.01	0	0.011	0.029	0	0.003	0	0.136	0	0	0.019	0	0	0.025	0	0	0	0	0	0	0.001	0.002	0
Thx_249	Thx	t6	Floor	367	0.001	0	0.033	0.143	0.247	0.002	0.062	0.003	0	0.021	0	0.111	0.001	0.064	0.004	0.001	0.011	0.004	0	0.014	0.003	0	0.003	0	0.006	0.032	0.005	0.005	0.001	0	0	0.001	0.006	0	0	0.017	0.001	0.01	0.001	0.003	0	0.002	0.001	0.002	0
Thx_250	Thx	t6	Sink	367	0.001	0	0.05	0.028	0.052	0.002	0.447	0	0	0.055	0	0.001	0	0	0	0	0.002	0	0	0	0.004	0	0.055	0	0.179	0.021	0.003	0.006	0	0	0.001	0	0	0	0	0.002	0	0.001	0	0.001	0	0.012	0	0.019	0
Thx_252	Thx	t6	other	367	0	0	0.018	0.447	0.249	0.006	0.019	0	0	0.045	0	0.022	0	0.001	0.001	0	0	0	0	0.004	0	0	0.001	0	0.003	0.025	0	0	0	0	0	0	0	0	0	0.017	0	0	0	0.007	0	0.002	0	0.004	0
Thx_254	Thx	t6	other	367	0	0	0.013	0.039	0.079	0	0.013	0	0	0	0	0.64	0	0	0.003	0.014	0	0	0	0	0	0	0.006	0	0.013	0	0	0	0	0	0	0	0	0	0	0.005	0	0	0	0	0	0	0	0	0
Thx_255	Thx	t6	other	367	0	0.001	0.294	0.181	0.098	0.001	0.012	0.005	0	0.098	0	0.008	0	0.007	0	0	0	0	0	0	0.001	0	0.029	0.001	0.002	0.111	0.024	0.003	0	0.039	0	0	0	0	0	0.003	0	0.001	0	0	0	0	0	0.001	0
Thx_257	Thx	t6	Door_handle	367	0	0	0.053	0.061	0.231	0	0.163	0	0	0.017	0	0.123	0.002	0	0	0.001	0.01	0.001	0	0.003	0.003	0	0.067	0	0.108	0.036	0.014	0.011	0	0	0.001	0	0.006	0	0	0.007	0	0	0	0.008	0	0.004	0.001	0.009	0
Thx_258	Thx	t6	other	367	0	0	0	0.712	0.24	0	0.005	0	0	0	0	0.003	0	0	0	0	0.002	0	0	0	0	0	0.019	0	0	0	0	0	0	0	0	0	0	0	0	0.002	0	0	0	0	0	0	0	0	0
Thx_259	Thx	t6	Bed_remote_control	367	0	0	0.018	0.215	0.343	0	0.074	0.005	0	0.003	0	0.002	0	0	0.001	0	0.005	0	0	0.001	0.007	0	0.046	0	0.036	0.024	0.011	0.023	0	0.003	0.001	0	0.016	0	0	0.05	0	0	0	0.007	0	0.031	0	0.013	0
Thx_261	Thx	t6	other	367	0	0.004	0.246	0.367	0.165	0.002	0.03	0.009	0	0.013	0	0	0	0	0	0	0	0	0	0	0.013	0	0.014	0	0	0	0	0.047	0	0	0	0	0.009	0	0	0.001	0	0.001	0	0	0	0	0	0	0
Thx_262	Thx	t6	Floor	367	0	0.001	0.013	0.116	0.205	0.002	0.047	0.031	0	0.004	0.001	0.086	0	0.114	0.002	0.001	0.018	0.002	0	0.021	0	0	0.005	0	0.001	0.011	0.004	0.003	0	0.001	0.001	0.005	0.001	0	0	0.011	0.001	0.012	0.001	0.002	0	0.001	0.004	0.001	0
Thx_263	Thx	t6	Sink	367	0.086	0	0.011	0.218	0.138	0	0.151	0.003	0	0	0	0.042	0	0.02	0	0	0.002	0	0	0.001	0.05	0.003	0.008	0	0.031	0.007	0	0.001	0	0	0	0.008	0.011	0	0	0	0	0.003	0	0.007	0	0	0	0	0
Thx_265	Thx	t6	other	367	0	0.001	0.003	0.345	0.323	0.001	0.026	0.012	0	0	0	0.063	0.001	0.005	0	0	0.075	0.002	0	0.038	0	0	0.01	0	0	0.003	0.001	0.003	0	0	0	0	0	0	0	0.008	0.001	0.006	0	0.004	0	0	0	0	0
Thx_267	Thx	t6	other	367	0	0	0.014	0.21	0.068	0.002	0.057	0.022	0	0.007	0	0.009	0	0.013	0	0	0.459	0	0	0.007	0.002	0	0.007	0	0.007	0.011	0	0.002	0	0.002	0	0.001	0.004	0	0	0.007	0	0.001	0	0	0	0.002	0.002	0.001	0
Thx_269	Thx	t6	Door_handle	367	0	0	0.046	0.129	0.16	0.002	0.127	0	0	0.024	0	0.052	0	0.02	0.001	0.013	0.004	0.008	0	0.012	0.006	0.002	0.032	0	0.015	0.034	0.003	0.001	0	0	0	0.002	0.01	0	0	0.005	0	0.008	0.005	0.014	0	0.005	0	0.007	0
Thx_270	Thx	t6	other	367	0	0	0.003	0.067	0.525	0	0.013	0	0	0.002	0	0.013	0.001	0.001	0	0	0	0	0	0.014	0	0	0.281	0	0.001	0.001	0	0	0	0	0	0	0	0	0	0	0	0.002	0	0.001	0	0	0	0	0.002
Thx_271	Thx	t6	Bed_remote_control	367	0	0	0.002	0.289	0.425	0	0.05	0	0	0.006	0.004	0.015	0.004	0.002	0.003	0.002	0.005	0.002	0	0.006	0	0	0.084	0	0.006	0.016	0	0	0	0	0	0	0.006	0	0	0.005	0	0.001	0	0.002	0	0	0.007	0.007	0
Thx_273	Thx	t6	other	367	0	0	0.004	0.277	0.32	0	0.064	0.002	0	0.017	0	0.048	0	0.025	0.01	0.001	0.025	0.002	0.002	0.024	0.003	0	0.003	0	0	0.012	0	0.001	0	0.003	0	0	0.011	0	0	0	0	0.011	0.004	0	0	0	0.004	0.008	0
Thx_274	Thx	t6	Floor	367	0	0	0.019	0.156	0.22	0.002	0.04	0.009	0	0.01	0	0.091	0	0.075	0.008	0.001	0.013	0.008	0	0.026	0.002	0	0.003	0	0.005	0.021	0.003	0.006	0.001	0	0	0.001	0.003	0	0	0.017	0.002	0.016	0.005	0.025	0	0.002	0	0.001	0
Thx_275	Thx	t6	Sink	367	0.018	0	0	0.014	0.146	0	0.015	0	0	0	0	0.006	0	0	0	0	0.001	0	0	0.004	0	0	0	0	0	0	0	0	0	0	0	0	0	0	0	0.001	0	0	0	0.648	0	0	0	0	0
Thx_277	Thx	t6	other	367	0	0	0.018	0.146	0.272	0.003	0.019	0.003	0	0.005	0	0.031	0	0	0.006	0	0.004	0	0	0.02	0.002	0.001	0	0	0.002	0.014	0	0.004	0	0	0	0.001	0	0	0	0.017	0	0.004	0	0.352	0	0	0	0	0
Thx_279	Thx	t6	other	367	0	0	0.027	0.195	0.33	0	0.022	0.004	0	0.004	0	0.013	0.035	0.009	0	0	0	0	0	0	0	0	0.007	0	0.007	0.007	0	0	0	0.003	0	0	0.006	0	0	0.015	0	0.093	0	0.005	0	0	0	0.017	0
Thx_280	Thx	t6	other	367	0	0.041	0.006	0.068	0.011	0	0.007	0.151	0.002	0.001	0.006	0.006	0	0	0.001	0	0	0.001	0	0	0	0	0.001	0	0	0.002	0	0	0	0	0	0.017	0	0	0	0.001	0	0	0	0	0	0	0	0	0
Thx_282	Thx	t6	Door_handle	367	0	0	0	0.125	0.111	0	0.182	0	0	0.002	0	0.155	0.002	0	0.011	0	0.009	0	0	0	0.002	0	0.076	0	0.01	0.006	0.007	0	0	0	0	0	0.006	0.011	0	0.025	0	0	0	0.008	0	0.006	0.045	0.133	0
Thx_283	Thx	t6	other	367	0	0	0.003	0.623	0.222	0	0.089	0	0	0	0	0	0	0	0.009	0	0	0	0.005	0	0.002	0	0	0	0	0	0	0	0	0	0.005	0	0.004	0	0	0	0	0	0	0	0	0.009	0.006	0	0
Thx_284	Thx	t6	Bed_remote_control	367	0	0	0.029	0.41	0.224	0	0.041	0.012	0	0.004	0	0.022	0.001	0.014	0.02	0	0.014	0	0	0.008	0	0	0.01	0	0.002	0.015	0	0	0	0	0	0.007	0.007	0	0	0.005	0	0	0	0.087	0	0.001	0	0	0
Thx_286	Thx	t6	other	367	0.003	0	0.001	0.073	0.103	0	0.022	0.002	0	0.006	0	0.001	0	0.001	0.059	0	0.007	0.002	0.002	0.003	0.005	0	0.004	0	0.001	0.004	0	0	0	0	0	0	0.001	0	0	0.03	0	0	0	0.651	0	0	0.001	0.005	0
Trans_001	Trans	t0	Floor	0	0	0	0.002	0.023	0.036	0	0.005	0.001	0	0	0	0.426	0.003	0.01	0	0	0.006	0.02	0	0.018	0	0	0	0	0	0.002	0	0	0	0.003	0	0	0.002	0	0	0.003	0	0.023	0	0.001	0	0	0.001	0	0
Trans_004	Trans	t0	Sink	0	0	0	0.011	0.039	0.175	0	0.026	0	0	0	0	0.042	0.001	0.282	0	0	0	0.015	0	0.019	0.001	0.004	0.004	0	0.007	0.022	0	0.015	0	0	0	0	0.002	0	0	0.007	0	0.005	0	0	0	0	0.015	0	0
Trans_006	Trans	t0	other	0	0	0	0.004	0.201	0.193	0	0.014	0.001	0	0	0	0.085	0.005	0.044	0.017	0.002	0	0	0.003	0.042	0.003	0	0.011	0	0.007	0.009	0	0.001	0	0.004	0	0.004	0.015	0	0	0	0	0.018	0.001	0.004	0	0	0	0.007	0
Trans_007	Trans	t0	other	0	0	0	0	0.057	0.273	0	0.009	0	0	0	0	0.003	0	0.272	0	0.016	0.001	0.015	0	0.003	0	0	0	0	0.007	0.008	0	0.007	0	0.002	0	0.01	0	0	0	0.008	0	0.01	0	0.011	0	0	0	0	0
Trans_009	Trans	t0	Door_handle	0	0	0	0	0.11	0.194	0	0.035	0	0	0	0	0.029	0	0.345	0	0	0	0.003	0	0.015	0.003	0.001	0.002	0	0.018	0.015	0	0	0	0	0	0	0.007	0	0.039	0	0	0.025	0	0	0	0.006	0	0	0
Trans_010	Trans	t0	other	0	0	0	0.003	0.018	0.038	0.004	0.07	0	0	0.007	0	0.042	0.001	0.026	0.002	0	0.008	0.006	0	0.021	0.001	0.001	0.002	0	0.006	0.006	0	0	0	0	0	0	0.003	0	0	0.016	0	0.012	0	0	0	0	0	0.001	0
Trans_011	Trans	t0	Bed_remote_control	0	0	0	0	0.011	0	0	0.002	0	0	0	0	0.324	0	0.084	0	0	0.009	0	0	0.043	0	0	0	0	0	0	0	0	0	0	0	0	0	0	0	0	0	0.009	0	0.009	0	0	0	0	0
Trans_013	Trans	t0	other	0	0	0	0	0.092	0.081	0	0.029	0	0	0	0	0.043	0	0.3	0	0	0.039	0.003	0	0.053	0.004	0	0	0	0.001	0	0	0	0	0.002	0	0.007	0.01	0	0	0	0	0.004	0	0.023	0	0	0	0.014	0.008
Trans_014	Trans	t0	Floor	0	0.001	0	0.009	0.011	0.008	0	0.004	0	0	0	0	0.564	0.001	0.029	0	0	0.004	0.004	0	0.006	0	0	0	0	0.004	0	0	0	0	0	0	0	0	0	0.002	0	0	0.005	0.001	0	0	0	0	0.004	0
Trans_015	Trans	t0	other	0	0	0	0	0.181	0.017	0	0.005	0	0	0.002	0	0.301	0	0.026	0.006	0	0.013	0	0	0.05	0	0	0	0.001	0	0	0	0.001	0	0	0	0.009	0	0	0	0.029	0	0.01	0	0	0	0	0	0	0.002
Trans_017	Trans	t0	Sink	0	0	0	0.006	0.064	0.048	0	0.021	0.038	0	0	0	0.122	0.064	0.171	0.001	0.001	0.007	0.009	0	0.113	0	0	0.008	0.008	0	0.013	0.001	0	0	0.013	0	0	0.002	0	0.007	0	0	0.002	0	0	0	0	0	0.001	0
Trans_019	Trans	t0	other	0	0	0	0.013	0.135	0.02	0	0.046	0	0	0	0	0.117	0.009	0.186	0	0.002	0	0.004	0	0.138	0	0	0.001	0	0	0.001	0	0.007	0	0.007	0.008	0.024	0	0	0	0.007	0	0.001	0	0.001	0	0	0	0	0.006
Trans_020	Trans	t0	other	0	0	0	0.014	0.05	0.072	0	0.009	0.004	0	0.002	0	0.552	0.004	0.051	0	0	0	0.002	0	0.086	0.001	0	0.001	0	0	0.007	0	0	0	0.007	0	0.011	0.001	0	0	0	0	0.003	0	0.002	0	0	0.001	0	0
Trans_022	Trans	t0	Door_handle	0	0	0	0.001	0.081	0.263	0	0.07	0.002	0	0	0	0.104	0.005	0.073	0	0	0.012	0.002	0.003	0.024	0.004	0	0.077	0	0.017	0.005	0.003	0.009	0	0.002	0	0	0.009	0	0	0.01	0	0.016	0	0.022	0	0.006	0	0.013	0
Trans_023	Trans	t0	other	0	0	0	0	0.06	0.056	0	0.019	0.043	0	0	0	0.01	0	0.016	0	0	0	0.004	0	0.47	0	0	0.018	0.005	0	0.003	0.006	0	0	0.011	0	0.011	0	0	0	0	0	0	0	0	0	0	0	0	0.011
Trans_024	Trans	t0	Bed_remote_control	0	0	0	0	0.099	0.029	0	0.007	0	0	0	0	0.008	0.012	0.371	0.002	0	0.035	0	0	0.024	0	0	0	0	0	0.001	0	0	0	0.018	0.022	0	0.001	0	0	0	0	0.034	0	0	0	0	0	0.015	0
Trans_026	Trans	t0	other	0	0	0	0.015	0.089	0.086	0	0.009	0.007	0	0.006	0	0.119	0	0.303	0	0	0.001	0	0	0.135	0	0	0.008	0	0	0.001	0	0.001	0	0	0	0	0	0	0.027	0	0	0	0	0	0	0	0	0	0
Trans_027	Trans	t0	Floor	0	0	0	0.001	0.018	0.015	0	0.007	0.001	0	0	0	0.384	0	0.012	0.001	0	0.001	0.012	0	0.01	0	0	0	0	0	0.003	0	0.001	0	0	0	0	0.001	0	0	0.002	0	0.003	0	0	0	0	0	0	0.001
Trans_028	Trans	t0	other	0	0	0	0	0.033	0.024	0.005	0.014	0	0	0.003	0	0.566	0	0.17	0.002	0	0.001	0.013	0	0.037	0	0	0	0	0	0	0.001	0.004	0	0	0	0.006	0	0	0.001	0	0	0.001	0	0	0	0.002	0	0.015	0
Trans_032	Trans	t0	other	0	0	0	0	0.201	0.048	0	0.028	0	0	0	0	0.194	0.024	0.023	0.002	0.002	0.008	0.006	0	0.047	0.002	0	0.002	0	0.002	0.001	0	0.004	0	0.002	0	0	0	0	0	0.006	0	0.005	0	0	0	0	0	0.015	0.003
Trans_035	Trans	t0	Door_handle	0	0	0	0	0.083	0.251	0	0.075	0	0	0.005	0	0.003	0	0.044	0	0	0	0	0	0.028	0.024	0	0.014	0	0.037	0.044	0.018	0.047	0	0	0	0	0.029	0	0	0	0	0	0	0	0	0.017	0	0.015	0
Trans_036	Trans	t0	other	0	0	0	0.005	0.107	0.093	0	0.032	0	0	0	0	0.095	0	0.174	0.006	0	0.041	0.013	0	0.106	0.008	0	0	0	0.008	0.012	0.001	0	0	0.002	0	0	0.028	0	0	0	0	0.004	0	0	0	0	0	0.007	0.024
Trans_042	Trans	t1	Floor	7	0.002	0	0.001	0.027	0.066	0	0.016	0	0	0	0	0.211	0	0.032	0.001	0.002	0.011	0.015	0	0.017	0	0	0.003	0	0.005	0.007	0.001	0.001	0	0.001	0	0.005	0	0	0	0.01	0	0.029	0.001	0	0	0	0.006	0.004	0.004
Trans_043	Trans	t1	other	7	0	0	0.002	0.005	0.006	0	0.003	0	0	0	0	0.004	0	0.074	0	0	0.006	0.007	0	0.008	0	0	0	0	0	0	0	0	0	0	0	0	0	0	0	0	0	0	0	0	0	0	0	0	0
Trans_047	Trans	t1	other	7	0	0	0	0.002	0.052	0	0.001	0.004	0	0	0.334	0.002	0.001	0.217	0.128	0	0	0	0	0	0	0	0	0	0	0	0	0	0	0	0	0	0	0	0	0	0	0	0	0	0	0	0	0.001	0
Trans_048	Trans	t1	other	7	0	0	0	0.032	0.059	0	0.022	0	0	0	0	0.047	0	0.48	0	0	0	0.004	0	0	0	0	0.005	0	0.004	0.064	0	0	0	0	0	0	0	0	0.051	0	0	0	0	0	0	0	0	0	0
Trans_050	Trans	t1	Door_handle	7	0	0	0	0.015	0.039	0	0.024	0	0	0	0	0.021	0	0.517	0	0	0.002	0.012	0	0.008	0	0	0.013	0	0.006	0	0	0.006	0	0	0	0	0.029	0	0.088	0	0	0	0	0.006	0	0	0	0.007	0
Trans_051	Trans	t1	other	7	0	0	0	0.039	0.029	0	0.002	0	0	0	0	0.005	0.007	0.58	0	0	0	0	0	0.001	0	0	0.004	0	0	0.005	0	0	0	0	0	0	0	0	0.076	0.035	0	0	0	0	0	0	0	0	0
Trans_052	Trans	t1	Bed_remote_control	7	0	0.001	0	0.038	0.135	0	0.003	0	0	0	0	0.078	0	0.458	0	0	0	0.005	0	0	0	0	0.007	0	0	0.015	0	0.001	0	0.059	0	0.004	0	0	0.012	0.039	0	0	0	0	0	0	0	0	0
Trans_054	Trans	t1	other	7	0	0	0	0.087	0.1	0	0.045	0	0	0	0	0.003	0	0.497	0	0	0	0.01	0	0.001	0	0	0.001	0	0	0.001	0	0	0	0	0	0	0	0	0	0.001	0	0	0	0	0	0	0	0	0
Trans_055	Trans	t1	Floor	7	0	0	0.005	0.023	0.036	0	0.033	0.004	0.001	0	0	0.414	0.002	0.108	0	0	0.005	0.01	0	0.012	0	0	0	0	0.001	0.001	0	0	0	0	0	0	0.002	0	0.003	0.003	0.001	0.011	0	0	0	0	0	0	0.001
Trans_056	Trans	t1	other	7	0	0	0	0.029	0.479	0	0.002	0	0	0	0	0.022	0	0.375	0	0	0	0.001	0	0.004	0	0	0	0	0	0.008	0	0	0	0.001	0	0.004	0	0	0.003	0	0	0.001	0	0	0	0	0	0	0
Trans_058	Trans	t1	Sink	7	0	0	0	0	0	0	0.014	0	0	0	0	0.128	0	0.041	0	0	0	0.192	0	0	0	0	0	0	0	0	0	0	0	0	0	0	0	0	0	0	0	0	0	0	0	0	0	0	0
Trans_060	Trans	t1	other	7	0	0	0	0.038	0.118	0	0	0.079	0	0	0	0.263	0	0.206	0	0	0	0	0	0	0	0	0	0	0	0.022	0	0	0	0	0	0	0	0	0	0	0.017	0.004	0	0	0	0	0	0	0
Trans_061	Trans	t1	other	18	0	0	0	0.01	0.007	0	0.004	0	0	0	0	0.818	0.001	0.034	0	0	0	0.006	0	0.017	0	0	0.002	0	0	0.005	0	0	0	0	0	0	0	0	0	0	0	0	0	0	0	0	0	0.005	0
Trans_063	Trans	t1	Door_handle	7	0	0	0.026	0.042	0.334	0	0.068	0	0	0	0	0.11	0	0.118	0	0	0.015	0	0	0	0	0	0.022	0	0.026	0.029	0	0.01	0	0.024	0	0	0.012	0	0	0	0	0.006	0	0.001	0	0	0.005	0.002	0
Trans_064	Trans	t1	other	7	0	0	0.008	0.192	0.115	0	0.034	0.003	0	0	0	0.015	0.006	0.379	0	0	0.021	0.008	0	0.01	0	0	0.003	0	0.018	0.026	0.002	0	0	0	0	0	0.001	0	0	0	0	0	0	0	0	0	0	0	0
Trans_065	Trans	t1	Bed_remote_control	7	0	0	0	0.031	0.006	0	0.002	0	0	0	0	0.004	0	0.654	0	0.004	0	0.062	0	0	0.001	0.004	0.012	0	0.001	0	0	0	0	0.005	0	0	0	0	0	0	0	0.045	0	0	0	0	0	0.012	0
Trans_067	Trans	t1	other	7	0	0	0.01	0.065	0.138	0	0.058	0.014	0	0.001	0.002	0.057	0.003	0.156	0	0	0.005	0.012	0	0.059	0.004	0	0.025	0	0.01	0.001	0.01	0.002	0	0	0	0.015	0	0	0	0	0	0.017	0	0.009	0	0	0	0	0
Trans_068	Trans	t1	Floor	7	0	0	0.003	0.014	0.007	0	0.002	0.001	0	0.003	0.005	0.735	0	0.027	0	0	0.02	0.009	0	0.001	0	0	0	0	0	0	0.002	0	0	0.001	0	0.001	0	0	0	0.001	0	0.005	0	0	0	0	0	0.003	0
Trans_069	Trans	t1	other	7	0	0	0.001	0.041	0.03	0	0.027	0.002	0	0.003	0	0.701	0.001	0.055	0.003	0	0	0.001	0	0.012	0.006	0	0	0	0	0	0	0	0	0.012	0	0	0	0	0	0	0	0.005	0	0	0	0	0	0	0
Trans_071	Trans	t1	Sink	7	0	0	0	0.046	0	0	0	0	0	0	0	0.061	0	0.646	0	0	0	0.041	0	0.01	0	0	0	0	0	0	0	0	0	0	0	0	0	0	0	0	0	0	0	0	0	0	0	0.007	0
Trans_073	Trans	t1	other	7	0	0	0	0.097	0.056	0	0.02	0.021	0	0.003	0	0.442	0	0.068	0	0	0.018	0.002	0	0.016	0.007	0	0.006	0	0.002	0.005	0	0	0	0	0	0.001	0	0	0	0	0	0.017	0	0	0	0	0	0	0
Trans_074	Trans	t1	other	18	0	0	0	0.017	0.203	0	0.064	0.008	0	0	0	0.03	0	0.414	0	0	0	0	0	0	0	0	0.018	0	0	0	0	0	0	0	0	0	0	0	0	0.019	0	0	0	0	0	0	0	0.02	0
Trans_076	Trans	t1	Door_handle	7	0	0	0	0.062	0.18	0	0.048	0	0	0	0	0.136	0	0.284	0	0	0.026	0	0	0	0	0	0	0	0	0.056	0	0	0	0.068	0	0	0	0	0	0	0	0	0	0	0	0	0	0	0
Trans_077	Trans	t1	other	7	0	0	0	0.037	0.114	0	0	0.013	0	0	0	0	0	0.346	0	0	0	0	0	0.007	0	0	0.007	0	0	0	0	0	0	0	0	0	0	0	0	0	0	0	0	0	0	0	0	0	0
Trans_078	Trans	t1	Bed_remote_control	7	0	0	0	0.023	0.119	0	0.04	0	0	0	0	0	0	0.594	0	0	0	0	0	0	0	0	0.002	0	0	0	0	0	0	0	0	0	0	0	0	0	0	0	0	0	0	0	0	0	0.001
Trans_080	Trans	t1	other	7	0	0	0	0.041	0.13	0	0.156	0.004	0	0	0	0.059	0.022	0.028	0	0.001	0.017	0	0	0.041	0.006	0	0.025	0	0.037	0.015	0	0.001	0	0	0.007	0	0.035	0	0	0.005	0.009	0.032	0	0.023	0	0.001	0.023	0.036	0
Trans_084	Trans	t2	Floor	14	0	0.002	0.005	0.076	0.078	0	0.036	0.046	0.001	0.003	0.002	0.255	0	0.08	0	0	0.017	0.011	0	0.015	0.001	0	0	0	0.006	0.013	0.002	0.001	0	0.001	0	0.005	0.008	0	0	0.006	0.001	0.01	0	0	0	0	0	0	0
Trans_085	Trans	t2	other	14	0	0	0.001	0.121	0.119	0	0	0.042	0	0.003	0	0.025	0.012	0.223	0	0	0.07	0.016	0	0.058	0	0	0.021	0	0.009	0	0.015	0.027	0	0	0	0	0.002	0	0	0	0	0	0	0	0	0.005	0.002	0	0
Trans_087	Trans	t2	Sink	14	0	0	0	0.018	0	0	0.009	0	0	0	0	0.002	0	0.889	0	0	0.011	0.005	0	0	0.005	0	0	0	0	0	0	0	0	0.001	0	0	0	0.012	0	0	0	0.004	0	0	0	0	0	0.005	0
Trans_089	Trans	t2	other	14	0	0	0.014	0.068	0.119	0	0.022	0	0	0	0	0.086	0	0.159	0	0	0.037	0.006	0	0	0.01	0	0.036	0	0.003	0.004	0	0	0	0.015	0	0.014	0	0	0	0.029	0	0	0	0.003	0	0	0	0.037	0
Trans_093	Trans	t2	other	14	0	0	0	0.046	0.073	0	0.039	0.003	0	0	0	0.007	0.004	0.464	0	0	0	0.005	0.006	0.047	0	0	0.011	0	0.009	0	0.007	0.003	0	0.003	0	0	0.009	0	0	0	0	0	0	0	0	0	0	0.005	0
Trans_094	Trans	t2	Bed_remote_control	14	0	0	0.026	0.15	0.043	0	0.066	0.146	0	0	0	0.066	0	0.379	0	0.002	0	0	0	0	0	0	0	0	0.015	0	0	0.013	0	0	0	0	0	0	0	0	0	0.008	0	0.012	0	0.005	0	0	0
Trans_096	Trans	t2	other	14	0	0	0	0.062	0.017	0	0.05	0.018	0	0	0	0.038	0.019	0.48	0	0	0.012	0	0	0	0	0	0	0	0.002	0	0	0.008	0	0.012	0	0	0	0	0	0	0	0	0	0	0	0.004	0	0.024	0
Trans_097	Trans	t2	Floor	14	0	0.005	0.039	0.146	0.097	0	0.062	0.002	0	0.004	0.002	0.186	0.001	0.032	0.002	0	0.016	0.008	0	0.011	0.003	0	0.001	0	0.004	0.016	0.003	0.004	0	0	0.001	0.008	0.005	0	0	0.061	0	0.013	0.001	0.002	0	0.003	0.002	0	0.001
Trans_098	Trans	t2	other	14	0	0	0.067	0.062	0.042	0	0.178	0	0	0.016	0	0.025	0	0.083	0.002	0	0	0.003	0	0.002	0.006	0	0.005	0	0.008	0.046	0.02	0.169	0	0	0	0	0.03	0	0	0.058	0	0.004	0	0.003	0	0.009	0	0	0
Trans_100	Trans	t2	Sink	14	0	0	0	0.005	0.008	0	0.031	0	0	0	0	0.335	0	0.275	0	0	0.02	0.01	0	0	0.009	0	0	0	0.012	0	0	0	0	0.125	0	0	0	0	0	0	0	0.001	0	0	0	0.005	0	0	0
Trans_102	Trans	t2	other	14	0	0.005	0.023	0.213	0.014	0	0.035	0.007	0	0	0	0.076	0.005	0.25	0.007	0	0.001	0.016	0	0	0	0.002	0.006	0	0	0	0.003	0.001	0	0.002	0.003	0	0.016	0	0	0.084	0.002	0.003	0	0	0	0	0	0.003	0
Trans_103	Trans	t2	other	14	0	0	0.009	0.038	0.021	0	0.021	0.026	0	0.002	0	0.324	0	0.178	0.004	0	0.01	0.01	0	0.003	0	0	0.016	0	0	0.01	0	0	0	0	0	0	0.035	0	0	0.009	0	0.003	0	0.001	0	0	0	0.065	0
Trans_106	Trans	t2	Bed_remote_control	14	0	0	0.228	0.122	0.185	0	0.182	0	0	0.027	0	0.003	0	0.002	0	0	0.001	0	0	0	0.01	0	0.003	0	0.005	0.106	0.015	0.01	0	0	0	0	0.008	0	0	0.027	0	0.003	0	0.003	0	0.007	0	0.001	0
Trans_108	Trans	t2	other	14	0	0	0.009	0	0.038	0	0.092	0	0	0	0	0.002	0	0.23	0	0	0.006	0	0	0	0	0	0	0	0.003	0.009	0.005	0	0	0	0	0	0.008	0	0	0.529	0	0.004	0	0	0	0	0	0	0
Trans_109	Trans	t2	Floor	14	0	0	0.014	0.154	0.059	0	0.083	0	0	0.004	0.001	0.396	0.001	0.024	0	0	0	0.002	0	0.005	0.005	0	0.001	0	0.01	0.02	0.002	0.011	0	0	0	0.001	0.014	0	0	0.025	0.001	0.001	0	0.003	0	0	0.001	0	0.001
Trans_110	Trans	t2	other	14	0	0	0.014	0.213	0.029	0	0.033	0	0	0.006	0	0.355	0	0.056	0.006	0	0.004	0.004	0	0.033	0.003	0	0	0	0	0.011	0.004	0.01	0	0.001	0	0	0.036	0	0	0.016	0.001	0.002	0	0	0	0.008	0.003	0.01	0
Trans_112	Trans	t2	Sink	14	0	0	0.046	0.082	0.314	0	0.163	0	0	0.012	0.001	0.002	0	0.012	0	0	0.003	0.002	0	0	0.007	0	0.005	0.001	0.007	0.066	0.014	0.038	0	0.003	0	0.004	0.028	0	0.007	0	0	0.001	0	0.009	0	0	0.005	0.008	0.001
Trans_114	Trans	t2	other	14	0	0	0.014	0.258	0.044	0	0.019	0.009	0	0	0	0.001	0	0.096	0	0	0.009	0.003	0	0.008	0.005	0	0.009	0	0	0.034	0	0.005	0	0	0	0.003	0.002	0	0	0.017	0	0	0	0.005	0	0	0	0.01	0
Trans_115	Trans	t2	other	14	0	0	0.087	0.299	0.033	0	0.065	0	0	0.021	0	0	0.005	0.033	0	0	0.045	0.009	0	0	0.005	0	0.003	0	0	0.04	0.005	0	0	0.007	0	0	0.112	0	0	0.021	0	0	0	0.008	0	0	0.003	0.042	0
Trans_117	Trans	t2	Door_handle	14	0	0	0.004	0.077	0.072	0	0.028	0.004	0	0.006	0.005	0.028	0	0.25	0	0	0.035	0.001	0	0.023	0	0	0.042	0	0.002	0.006	0	0	0	0.006	0	0	0.003	0	0	0.001	0.003	0	0	0.001	0	0	0	0.275	0
Trans_118	Trans	t2	other	14	0	0	0.085	0.128	0.101	0	0.048	0	0	0.002	0	0.006	0	0.293	0	0	0	0.012	0.004	0	0.003	0	0	0	0.006	0.035	0.007	0.001	0	0.004	0	0	0.015	0	0	0.068	0	0	0	0.002	0	0	0.046	0	0
Trans_119	Trans	t2	Bed_remote_control	14	0	0	0.074	0.173	0.311	0	0.02	0	0	0.016	0	0.042	0.008	0.03	0	0	0.02	0.003	0	0	0.014	0	0.012	0	0	0.108	0	0.006	0	0	0	0	0.005	0	0	0.049	0	0.002	0	0	0	0.001	0	0.024	0
Trans_121	Trans	t2	other	14	0	0	0.028	0.2	0.078	0	0.048	0.001	0	0	0	0.086	0.02	0.259	0.004	0	0	0.013	0	0	0	0	0.002	0	0	0.06	0	0	0	0.006	0	0	0.005	0	0	0.067	0	0.004	0	0	0	0	0	0.002	0
Trans_125	Trans	t3	Floor	35	0	0.001	0.012	0.098	0.15	0	0.082	0.003	0.001	0.004	0.003	0.147	0.002	0.094	0.007	0.001	0.023	0.005	0	0.016	0.005	0	0.002	0	0.01	0.02	0.001	0.005	0	0	0	0.003	0.003	0	0	0.01	0.002	0.011	0.001	0.002	0	0.006	0.001	0.014	0.003
Trans_126	Trans	t3	other	35	0	0.001	0.013	0.09	0.23	0.002	0.106	0.002	0	0.005	0.001	0.014	0.003	0.025	0.006	0	0.033	0.002	0	0.024	0.004	0	0.001	0	0.019	0.027	0.001	0.01	0	0.004	0	0.001	0.005	0	0	0.009	0.001	0.012	0	0.015	0	0.005	0.008	0.059	0
Trans_128	Trans	t3	Sink	35	0	0	0	0.047	0.032	0	0.082	0.004	0	0	0	0	0	0.055	0	0	0.021	0.008	0	0.035	0	0	0	0	0.009	0.002	0	0	0	0	0	0	0	0	0	0.001	0	0.007	0	0	0	0	0	0.007	0
Trans_130	Trans	t3	other	35	0	0	0	0.124	0.184	0	0.182	0	0	0	0	0.023	0	0.187	0	0	0.018	0	0	0.001	0.002	0	0.007	0	0.007	0.039	0	0.002	0	0	0	0	0	0	0	0.011	0	0.001	0	0.006	0	0.024	0	0.012	0
Trans_131	Trans	t3	other	35	0	0	0.009	0.104	0.084	0	0.178	0.012	0	0	0	0.203	0	0.114	0	0	0	0	0	0.03	0.013	0	0	0	0.021	0.03	0	0	0	0	0	0.005	0	0	0	0.003	0	0	0	0	0	0	0	0.015	0
Trans_133	Trans	t3	Door_handle	35	0	0	0.001	0.064	0.176	0	0	0.005	0	0	0	0.051	0	0.388	0.019	0	0.033	0.026	0	0.009	0.011	0	0	0	0	0.042	0	0	0	0	0	0	0.009	0	0.017	0.004	0	0	0	0	0	0	0	0.008	0
Trans_134	Trans	t3	other	35	0	0	0	0.035	0.096	0	0.094	0	0	0	0	0.019	0	0.155	0	0	0.007	0.003	0	0.006	0.016	0	0	0	0.17	0.002	0	0.024	0	0	0	0	0	0	0	0	0	0	0	0	0	0.039	0	0.214	0
Trans_135	Trans	t3	Bed_remote_control	35	0	0	0	0.036	0.48	0	0.037	0	0	0	0	0.034	0	0.138	0	0	0.02	0	0	0.028	0	0	0.017	0	0	0.025	0	0	0	0	0	0	0	0	0	0	0	0.001	0	0.009	0	0	0	0.003	0
Trans_137	Trans	t3	other	35	0	0	0.011	0.076	0.205	0	0.077	0	0	0.014	0	0.044	0.07	0.094	0	0	0.015	0	0	0.016	0.019	0	0.009	0	0.02	0.039	0.006	0	0	0	0	0	0	0	0	0	0	0	0	0	0	0.004	0	0.128	0
Trans_138	Trans	t3	Floor	35	0	0.001	0.016	0.136	0.163	0	0.086	0.006	0	0.004	0.017	0.1	0	0.041	0.021	0	0.04	0.002	0	0.008	0	0	0	0	0.008	0.018	0.002	0.015	0	0.002	0	0.012	0.002	0	0	0.046	0	0.01	0.002	0.006	0	0	0.002	0.004	0.001
Trans_139	Trans	t3	other	35	0	0	0.049	0.102	0.172	0.002	0.099	0.005	0	0.01	0.004	0.014	0.002	0.004	0.006	0	0.065	0.001	0.002	0.009	0.003	0	0.001	0.001	0.039	0.021	0.014	0.036	0	0.001	0	0.008	0.007	0	0	0.031	0.002	0.006	0.001	0.004	0	0.004	0.001	0.003	0
Trans_141	Trans	t3	Sink	35	0	0	0	0.007	0.039	0	0.007	0	0	0	0.005	0.365	0	0.04	0.035	0	0	0.075	0	0	0	0	0.001	0	0.041	0	0.033	0.044	0	0	0.004	0	0	0	0	0.013	0	0.011	0	0.001	0	0	0	0	0
Trans_144	Trans	t3	other	35	0	0.002	0.052	0.33	0.07	0.006	0.017	0.016	0	0.012	0.027	0.027	0	0.034	0.001	0	0.024	0.001	0	0.012	0	0	0.002	0.001	0	0.043	0.008	0.009	0	0.005	0	0.012	0	0	0	0.003	0	0.003	0	0	0	0.003	0	0.005	0
Trans_146	Trans	t3	Door_handle	35	0	0	0.018	0.065	0.173	0	0.092	0.016	0	0.007	0	0.039	0	0.141	0.079	0	0.031	0.004	0	0.017	0.004	0	0.007	0	0.031	0.036	0	0.001	0	0	0	0	0.014	0	0	0.014	0	0	0.006	0.005	0	0.003	0.004	0.009	0
Trans_147	Trans	t3	Bed_remote_control	35	0	0	0.019	0.111	0.05	0	0.027	0	0	0.017	0.005	0.027	0	0.332	0	0	0.034	0	0	0.002	0.001	0.001	0	0	0.032	0.02	0.015	0.01	0	0	0	0	0	0	0	0.007	0	0	0	0	0	0.001	0	0.174	0
Trans_149	Trans	t3	other	35	0	0	0.003	0.04	0.037	0	0.029	0	0	0	0.005	0.106	0	0.139	0.002	0	0.007	0.014	0	0	0	0	0.01	0	0	0.002	0	0.015	0	0	0	0	0	0	0	0.439	0.001	0	0	0	0	0	0	0.012	0
Trans_150	Trans	t3	Floor	35	0	0	0.013	0.078	0.201	0	0.077	0.015	0	0	0	0.174	0	0.053	0	0	0.032	0.007	0	0.024	0	0	0	0	0.01	0.011	0.006	0.001	0	0	0	0.004	0.008	0	0	0.007	0	0.006	0	0	0	0	0.025	0	0.001
Trans_151	Trans	t3	other	35	0	0	0.024	0.096	0.217	0	0.078	0.004	0	0.002	0	0.044	0.001	0.013	0.003	0	0.039	0.001	0	0.013	0.002	0	0.003	0	0.129	0.023	0.01	0.003	0	0.003	0.002	0	0.018	0	0	0.009	0	0.005	0	0.001	0	0.002	0.097	0.026	0
Trans_153	Trans	t3	Sink	35	0	0	0	0.022	0.009	0	0.086	0	0	0	0	0.151	0	0.436	0	0	0	0.04	0	0	0.002	0	0	0	0.032	0	0	0	0	0	0	0	0.053	0	0	0	0	0	0	0	0	0	0.031	0.007	0
Trans_155	Trans	t3	other	35	0	0	0	0.079	0.075	0	0.141	0	0	0	0	0.087	0	0.04	0	0	0.118	0.006	0	0.005	0.017	0	0	0	0.061	0	0	0	0	0	0.006	0	0.001	0	0	0.008	0	0.003	0	0	0	0.003	0.126	0.002	0
Trans_156	Trans	t3	other	35	0	0	0.041	0.279	0.127	0	0.042	0	0	0.009	0.001	0.02	0	0.124	0	0	0.073	0	0	0.04	0.003	0	0.006	0	0	0.013	0.001	0.008	0	0.003	0	0.006	0.004	0	0	0.009	0	0.006	0	0	0	0.002	0.015	0.021	0
Trans_158	Trans	t3	Door_handle	35	0	0	0	0.087	0.008	0	0.003	0	0	0.025	0	0.111	0.02	0.065	0	0	0.143	0	0	0.028	0	0	0	0	0	0	0	0.005	0	0	0	0	0	0	0	0	0	0	0	0	0	0.01	0	0.037	0.042
Trans_159	Trans	t3	other	35	0	0	0	0.045	0.02	0	0.274	0	0	0	0	0.028	0	0.087	0	0	0	0.001	0	0.018	0.014	0	0.004	0	0.154	0.005	0.009	0	0	0	0.004	0	0.061	0.011	0	0.001	0	0	0	0.149	0	0	0.009	0.007	0
Trans_162	Trans	t3	other	35	0	0	0.034	0.197	0.074	0	0.064	0.017	0	0	0	0.042	0	0.075	0	0	0.114	0	0	0.02	0.006	0	0	0	0.007	0	0	0	0	0.024	0	0	0	0	0.002	0	0	0.014	0	0	0	0	0.031	0	0
Trans_166	Trans	t4	Floor	91	0	0	0.013	0.143	0.113	0	0.076	0.011	0	0.004	0.004	0.131	0.002	0.021	0.034	0	0.025	0.005	0	0.008	0.011	0	0.001	0	0.006	0.03	0.003	0.006	0	0.001	0	0.002	0.005	0	0	0.015	0	0.011	0	0.003	0	0.004	0.002	0.002	0.001
Trans_169	Trans	t4	Sink	91	0	0	0.004	0.004	0.009	0	0.369	0.002	0	0.001	0	0.004	0	0.003	0	0	0.002	0.001	0	0	0.161	0	0	0	0.017	0.001	0.093	0.072	0	0	0.009	0	0.018	0	0	0.001	0	0	0	0.04	0	0.065	0.018	0.001	0
Trans_171	Trans	t4	other	91	0	0	0.023	0.165	0.2	0	0.068	0	0	0.009	0.002	0.015	0	0.013	0	0	0.018	0	0	0.003	0.057	0	0.006	0.001	0.005	0.024	0.009	0.006	0	0	0	0	0.007	0	0	0.114	0.003	0.01	0	0	0	0.037	0	0	0
Trans_172	Trans	t4	other	91	0	0	0.005	0.043	0.067	0	0.006	0	0	0	0	0.193	0	0.087	0.004	0	0.001	0.014	0	0	0.001	0	0	0.001	0.004	0.004	0.001	0.004	0	0.002	0	0.001	0.004	0	0	0	0	0.049	0	0.002	0	0.001	0	0	0
Trans_174	Trans	t4	Door_handle	91	0	0	0.004	0.117	0.138	0	0.098	0.016	0	0.001	0	0.026	0.002	0.156	0	0	0.015	0.003	0	0	0.007	0	0.043	0	0.005	0.041	0	0.001	0	0.015	0	0.011	0.002	0	0	0.014	0	0.004	0	0.036	0	0	0	0.037	0
Trans_175	Trans	t4	other	91	0	0.003	0.001	0.115	0.359	0	0.12	0.006	0	0	0.001	0.01	0	0.013	0.001	0	0.015	0	0	0.001	0.007	0	0.006	0.006	0.039	0.032	0.004	0.014	0	0.003	0	0.009	0.011	0	0	0.007	0	0	0	0.008	0	0.014	0	0.008	0
Trans_176	Trans	t4	Bed_remote_control	91	0	0.001	0.007	0.052	0.24	0	0.054	0.025	0	0	0	0.038	0	0.194	0	0	0.041	0	0	0.006	0	0	0.033	0	0	0.016	0	0	0	0	0	0.002	0.013	0	0	0.022	0	0	0	0.001	0	0.003	0	0.027	0
Trans_178	Trans	t4	other	91	0	0	0.006	0.085	0.056	0	0.179	0	0	0	0	0.031	0	0.112	0	0	0.003	0	0.024	0.008	0.02	0	0.006	0	0.023	0.009	0.017	0.02	0	0	0.001	0	0.065	0	0.001	0	0	0	0	0.012	0	0.01	0.02	0.002	0
Trans_179	Trans	t4	Floor	91	0	0.001	0.013	0.106	0.098	0	0.032	0.006	0	0.003	0.003	0.026	0	0.008	0.003	0.001	0.014	0.006	0.002	0.012	0.003	0	0.004	0	0.003	0.017	0	0.003	0	0	0.001	0.005	0.009	0	0	0.014	0.001	0.016	0	0.003	0	0.001	0.001	0.002	0.009
Trans_180	Trans	t4	other	91	0	0.003	0.021	0.096	0.225	0.002	0.05	0.019	0.002	0	0.008	0.032	0.001	0.009	0.011	0	0.06	0	0	0.029	0	0	0.003	0.001	0.007	0.007	0	0.038	0	0.004	0.001	0.01	0.015	0	0	0.063	0.002	0.006	0.001	0.003	0	0.003	0.001	0.014	0.001
Trans_182	Trans	t4	Sink	91	0	0	0	0.003	0.004	0	0.026	0.04	0	0	0	0.001	0	0.004	0.099	0	0.003	0.002	0	0	0.001	0	0	0	0.005	0.002	0	0	0	0	0.01	0	0.002	0	0	0	0	0	0	0.015	0	0.001	0	0.002	0
Trans_189	Trans	t4	Bed_remote_control	91	0	0	0	0.167	0.264	0	0.078	0.023	0	0	0.009	0.005	0	0.054	0	0	0	0.007	0	0	0.031	0	0.032	0	0	0	0	0	0	0.008	0	0	0	0	0	0	0	0	0	0	0	0.004	0	0.034	0
Trans_193	Trans	t4	other	91	0	0.011	0.019	0.156	0.236	0.003	0.092	0.011	0	0.008	0.001	0.05	0.001	0.007	0.003	0	0.027	0.002	0	0.041	0.005	0	0.005	0	0.016	0.02	0.002	0.006	0	0.002	0	0.001	0.011	0	0	0.024	0.001	0.004	0	0.009	0	0.001	0.038	0.006	0
Trans_197	Trans	t4	other	91	0	0.011	0.028	0.022	0.056	0	0.06	0	0	0.004	0	0.032	0	0.133	0	0	0.045	0.005	0	0.009	0	0	0.017	0	0.012	0	0	0.007	0	0	0	0	0.014	0	0	0.068	0.006	0.006	0	0.003	0	0.017	0	0.055	0
Trans_202	Trans	t4	Bed_remote_control	91	0	0.033	0.021	0.064	0.03	0	0.067	0	0	0	0	0.035	0	0.031	0	0	0.469	0.019	0	0	0.001	0	0.021	0	0	0.089	0	0	0	0	0	0	0.017	0	0	0.008	0	0	0	0	0	0	0.02	0	0
Trans_213	Trans	t5	other	217	0	0	0	0	0.058	0	0.029	0	0	0	0	0.294	0.035	0.211	0	0	0.002	0	0	0.001	0	0	0.013	0	0	0	0	0.001	0	0	0	0	0	0	0	0	0	0.039	0.002	0	0	0.01	0	0	0
Trans_216	Trans	t5	Door_handle	217	0	0	0.006	0.054	0.151	0	0.064	0.004	0	0	0	0.057	0	0.234	0	0.005	0	0.031	0	0.003	0	0	0.028	0	0.008	0.007	0.001	0	0	0.011	0	0	0	0	0	0	0	0.023	0.011	0.017	0	0.001	0	0.02	0
Trans_224	Trans	t5	Sink	217	0	0	0	0.028	0.043	0	0.034	0	0	0	0	0.391	0	0.105	0	0	0.011	0.093	0	0.002	0	0.003	0	0	0.015	0	0	0	0	0	0	0	0	0	0	0.002	0	0	0	0	0	0	0.016	0	0
Trans_229	Trans	t5	Door_handle	217	0	0	0.044	0.161	0.128	0.002	0.081	0	0	0.004	0	0.019	0	0.205	0.006	0	0.001	0	0.016	0.002	0.002	0	0.028	0.012	0.006	0.013	0.007	0.006	0	0	0	0	0.004	0	0	0.004	0	0.002	0.005	0.016	0	0	0	0.004	0.002
Trans_230	Trans	t5	other	217	0	0	0.05	0	0.002	0	0.024	0	0	0	0	0	0.03	0.266	0	0	0	0	0	0.035	0	0	0	0	0	0.027	0	0.104	0	0	0	0	0.016	0	0	0	0	0.027	0	0	0	0	0	0	0
Trans_244	Trans	t6	Floor	371	0	0.001	0.082	0.176	0.133	0.001	0.056	0.015	0.001	0.008	0	0.072	0.002	0.101	0.028	0	0.017	0.007	0.007	0.01	0.008	0	0.001	0	0.008	0.03	0.005	0.007	0	0	0.001	0.005	0.005	0	0	0.006	0	0.009	0	0.006	0	0.008	0	0	0
Trans_245	Trans	t6	other	371	0	0	0.068	0.257	0.14	0.002	0.064	0.009	0	0.013	0	0.023	0.003	0.117	0.031	0	0.042	0	0.003	0.008	0.003	0	0.007	0	0.004	0.024	0.002	0.02	0	0	0	0	0.002	0	0	0.017	0	0.002	0	0.005	0.001	0.003	0	0.002	0.002
Trans_252	Trans	t6	Door_handle	371	0	0	0.008	0.054	0.174	0	0.069	0	0	0	0	0.065	0	0.23	0	0.023	0.031	0	0	0	0	0	0.006	0	0.032	0	0	0.007	0	0	0	0	0.016	0	0	0.018	0	0.04	0	0.006	0	0	0	0.07	0
Trans_253	Trans	t6	other	371	0	0	0.214	0.253	0.284	0	0.029	0.002	0	0.006	0	0.016	0.013	0.02	0.081	0	0.001	0	0.005	0	0.001	0	0	0	0	0.005	0.005	0.003	0	0.001	0.006	0	0	0	0	0.001	0	0.003	0	0.008	0	0.009	0	0	0
Trans_265	Trans	t6	Door_handle	371	0	0	0.023	0.097	0.19	0	0.028	0	0	0	0	0.034	0.028	0.051	0	0	0	0	0	0	0.027	0.028	0.032	0	0.009	0.063	0.009	0.046	0	0	0	0	0.035	0	0	0.014	0	0	0	0.011	0	0.004	0	0.052	0
Trans_266	Trans	t6	other	371	0	0.027	0.001	0.054	0.091	0	0.037	0.054	0.008	0	0.003	0.014	0.003	0.031	0	0	0	0.001	0	0	0	0	0	0	0.004	0	0.006	0.002	0	0	0	0.077	0	0	0	0.004	0	0	0	0.013	0	0.007	0	0	0
Trans_267	Trans	t6	Bed_remote_control	371	0	0	0.009	0.193	0.161	0.004	0.015	0	0	0.004	0	0.01	0	0.043	0	0	0	0	0	0	0	0	0.002	0	0.007	0.003	0	0	0	0	0	0	0	0	0	0.01	0	0	0.463	0	0	0.005	0	0.006	0
Trans_273	Trans	t6	Sink	371	0	0	0	0	0.115	0	0	0.101	0	0	0	0	0	0.022	0	0	0	0	0	0	0	0	0	0	0	0.001	0	0	0	0	0	0	0	0	0	0	0	0	0	0	0	0	0	0	0
Trans_276	Trans	t6	other	371	0	0.001	0.007	0.454	0.176	0	0.045	0	0	0.005	0	0	0	0.148	0	0	0.01	0.001	0.009	0.008	0.01	0	0.001	0	0	0.025	0	0	0	0	0	0	0	0	0	0	0	0.006	0	0.005	0	0	0	0	0
Trans_279	Trans	t6	other	371	0	0	0	0.043	0.021	0	0.125	0	0	0	0	0.004	0	0.487	0.082	0	0.006	0	0	0.006	0.002	0.003	0.032	0	0.01	0	0	0	0	0	0	0	0	0	0	0.012	0	0	0.013	0	0	0	0	0.004	0
[truncated: 35 more columns]

## Sheet: Supplementary Table 7
Supplementary Table 7: Cultivation data of contact plates
Full list of cultivation data											Staphylococcus only
	Dep	Time point	Room	Location	CFU	MO -1	MO -2	MO-3	MO-4			Dep	Time point	Room	Location	CFU	MO -1	SampleID
1	Amb	t0	27	Floor	64	Staphylococcus	Staphylococcus aureus				1	Amb	t0	36	Lightbar_above_bed	4	Staphylococcus	Amb_039
2	Amb	t0	27	Sink	8	Staphylococcus					2	Amb	t0	27	Sink	8	Staphylococcus	Amb_023
3	Amb	t0	36	Lightbar_above_bed	4	Staphylococcus					3	Gen_Surg	t0	39	Floor	72	Staphylococcus	Gen_Surg_017
4	Amb	t0	33	Toilet_flush_button	12	Staphylococcus					4	Gen_Surg	t0	39	Toilet_flush_button	4	Staphylococcus	Gen_Surg_015
5	Amb	t0	26	Computer_workstation	120	Staphylococcus	Aerobic spore formers	Mold			5	ICU	t0	113	Bed_remote_control	44	Staphylococcus	ICU_024
6	Amb	t0	27	Medical_workstation	320	Staphylococcus	Aerobic spore formers				6	ICU	t0	115	Door_handle	20	Staphylococcus	ICU_035
7	Amb	t0	36	Floor	320	Staphylococcus	Aerobic spore formers				7	ICU	t0	111	Door_handle	8	Staphylococcus	ICU_009
8	Amb	t0	26	Computer_workstation	20	Staphylococcus	Aerobic spore formers				8	ICU	t0	115	Floor	4	Staphylococcus	ICU_027
9	Amb	t0	26	Floor	12	Staphylococcus	Acinetobacter johnsonii				9	ICU	t0	113	Floor	16	Staphylococcus	ICU_014
10	Amb	t0	26	Medical_workstation	24	Staphylococcus	Aerobic spore formers				10	ICU	t0	115	Pumping_station	36	Staphylococcus	ICU_039
11	Amb	t0	36	Bedside_table	28	Staphylococcus	Aerobic spore formers				11	ICU	t0	113	Sink	4	Staphylococcus	ICU_017
12	Amb	t0	33	Floor	72	Staphylococcus	Aerobic spore formers				12	Thx	t0	39	Door_handle	8	Staphylococcus	Thx_017
13	Amb	t0	36	Liegeplatz	240	Staphylococcus	Aerobic spore formers				13	Thx	t0	15	Door_handle	4	Staphylococcus	Thx_026
14	Amb	t0	33	Sink	48	Staphylococcus	Aerobic spore formers				14	Thx	t0	38	Door_handle	4	Staphylococcus	Thx_008
15	Amb	t0	26	Door_handle	0	No growth					15	Thx	t0	39	Lightbar_above_bed	8	Staphylococcus	Thx_009
16	Amb	t0	26	Sink	0	No growth					16	Thx	t0	39	Sink	20	Staphylococcus	Thx_012
17	Amb	t0	27	Door_handle	0	No growth					17	Thx	t0	15	Sink	20	Staphylococcus	Thx_021
18	Amb	t0	33	Locker door	0	No growth					18	Trans	t0	38	Bed_frame	40	Staphylococcus	Trans_023
19	Amb	t0	26	OP_lamp	4	Aerobic spore formers					19	Trans	t0	38	Bed_remote_control	8	Staphylococcus	Trans_024
20	Amb	t0	27	Computer_workstation	4	Aerobic spore formers					20	Trans	t0	15	Bedside_table	40	Staphylococcus	Trans_013
21	Amb	t0	27	OP_lamp	4	Aerobic spore formers					21	Trans	t0	38	Computer_workstation	40	Staphylococcus	Trans_026
22	Amb	t0	33	Door_handle	4	Aerobic spore formers					22	Trans	t0	15	Door_handle	12	Staphylococcus	Trans_009
23	Gen_Surg	t0	Alte 501	Bed_remote_control	240	Staphylococcus					23	Trans	t0	38	Lightbar_above_bed	40	Staphylococcus	Trans_015
24	Gen_Surg	t0	Alte 501	Door_handle	160	Staphylococcus	Staphylococcus aureus				24	Amb	t1	33	Door_handle	32	Staphylococcus	Amb_101
25	Gen_Surg	t0	38	Computer_workstation	8	Staphylococcus					25	ICU	t1	111	Bed_frame	20	Staphylococcus	ICU_046
26	Gen_Surg	t0	39	Bed_remote_control	160	Staphylococcus					26	ICU	t1	113	Bed_frame	20	Staphylococcus	ICU_062
27	Gen_Surg	t0	39	Floor	72	Staphylococcus					27	ICU	t1	115	Bed_frame	4	Staphylococcus	ICU_072
28	Gen_Surg	t0	39	Toilet_flush_button	4	Staphylococcus					28	ICU	t1	113	Floor	12	Staphylococcus	ICU_053
29	Gen_Surg	t0	Alte 501	Floor	80	Staphylococcus	Aerobic spore formers	Mold			29	ICU	t1	111	Pumping_station	88	Staphylococcus	ICU_052
30	Gen_Surg	t0	Alte 501	Lightbar_above_bed	60	Staphylococcus	Aerobic spore formers	Mold			30	Thx	t1	38	Bed_remote_control	400	Staphylococcus	Thx_049
31	Gen_Surg	t0	38	Bedside_table	72	Staphylococcus	Aerobic spore formers	Mold			31	Thx	t1	38	Bedside_table	320	Staphylococcus	Thx_051
32	Gen_Surg	t0	38	Lightbar_above_bed	48	Staphylococcus	Aerobic spore formers	Mold			32	Thx	t1	39	Door_handle	320	Staphylococcus	Thx_060
33	Gen_Surg	t0	Alte 501	Bedside_table	112	Staphylococcus	Mold				33	Thx	t1	Alte 313	Bed_remote_control	100	Staphylococcus	Thx_219
34	Gen_Surg	t0	38	Bed_remote_control	28	Staphylococcus	Aerobic spore formers				34	Thx	t1	39	Bed_remote_control	100	Staphylococcus	Thx_062
35	Gen_Surg	t0	38	Door_handle	16	Staphylococcus	Aerobic spore formers				35	Thx	t1	15	Bedside_table	60	Staphylococcus	Thx_039
36	Gen_Surg	t0	38	Floor	60	Staphylococcus	Aerobic spore formers				36	Thx	t1	39	Bedside_table	80	Staphylococcus	Thx_064
37	Gen_Surg	t0	38	Toilet_flush_button	160	Staphylococcus	Aerobic spore formers				37	Thx	t1	38	Door_handle	140	Staphylococcus	Thx_047
38	Gen_Surg	t0	39	Bedside_table	48	Staphylococcus	Mold				38	Thx	t1	15	Door_handle	4	Staphylococcus	Thx_035
39	Gen_Surg	t0	39	Door_handle	28	Staphylococcus	Aerobic spore formers				39	Thx	t1	39	Lightbar_above_bed	88	Staphylococcus	Thx_055
40	Gen_Surg	t0	39	Lightbar_above_bed	48	Staphylococcus	Aerobic spore formers				40	Thx	t1	39	Sink	92	Staphylococcus	Thx_053
41	Gen_Surg	t0	38	Sink	0	No growth					41	Thx	t1	15	Toilet_flush_button	16	Staphylococcus	Thx_033
42	Gen_Surg	t0	39	Computer_workstation	4	Aerobic spore formers					42	Trans	t1	15	Bed_frame	8	Staphylococcus	Trans_051
43	Gen_Surg	t0	39	Sink	4	Aerobic spore formers					43	Trans	t1	39	Bed_frame	16	Staphylococcus	Trans_077
44	ICU	t0	115	Door_handle	20	Staphylococcus					44	Trans	t1	15	Bed_remote_control	80	Staphylococcus	Trans_052
45	ICU	t0	115	Floor	4	Staphylococcus					45	Trans	t1	39	Bedside_table	80	Staphylococcus	Trans_080
46	ICU	t0	115	Pumping_station	36	Staphylococcus					46	Trans	t1	15	Computer_workstation	8	Staphylococcus	Trans_047
47	ICU	t0	113	Bed_remote_control	44	Staphylococcus					47	Trans	t1	38	Computer_workstation	20	Staphylococcus	Trans_060
48	ICU	t0	113	Floor	16	Staphylococcus					48	Trans	t1	15	Toilet_flush_button	24	Staphylococcus	Trans_048
49	ICU	t0	113	Sink	4	Staphylococcus					49	Trans	t1	39	toilet_flush_button	40	Staphylococcus	Trans_074
50	ICU	t0	111	Door_handle	8	Staphylococcus					50	Amb	t2	36	Bed_frame	36	Staphylococcus	Amb_138
51	ICU	t0	115	Lamp	80	Staphylococcus	Aerobic spore formers	Mold			51	Amb	t2	29	Computer_workstation	60	Staphylococcus	Amb_129
52	ICU	t0	113	Lamp	64	Staphylococcus	Aerobic spore formers	Mold			52	Amb	t2	27	Computer_workstation	60	Staphylococcus	Amb_118
53	ICU	t0	115	Bed_frame	120	Staphylococcus	Aerobic spore formers				53	Amb	t2	29	Door_handle	240	Staphylococcus	Amb_135
54	ICU	t0	115	Bed_frame	32	Staphylococcus	Aerobic spore formers				54	Amb	t2	36	Floor	40	Staphylococcus	Amb_140
55	ICU	t0	115	Bed_remote_control	96	Staphylococcus	Aerobic spore formers				55	Amb	t2	29	Lightbar_above_bed	112	Staphylococcus	Amb_127
56	ICU	t0	115	Computer_workstation	60	Staphylococcus	Aerobic spore formers				56	Amb	t2	26	Medical_workstation	24	Staphylococcus	Amb_109
57	ICU	t0	115	Touchscreen	88	Staphylococcus	Aerobic spore formers				57	Amb	t2	29	Sink	24	Staphylococcus	Amb_125
58	ICU	t0	113	Bed_frame	80	Staphylococcus	Aerobic spore formers				58	Gen_Surg	t2	38	Bed_remote_control	160	Staphylococcus	Gen_Surg_077
59	ICU	t0	113	Computer_workstation	140	Staphylococcus	Aerobic spore formers				59	Gen_Surg	t2	15	Bed_remote_control	4	Staphylococcus	Gen_Surg_0103
60	ICU	t0	113	Pumping_station	16	Staphylococcus	Aerobic spore formers				60	Gen_Surg	t2	38	Bedside_table	60	Staphylococcus	Gen_Surg_079
61	ICU	t0	113	Touchscreen	80	Staphylococcus	Aerobic spore formers				61	Gen_Surg	t2	38	Door_handle	72	Staphylococcus aureus	Gen_Surg_075
62	ICU	t0	111	Bed_frame	68	Staphylococcus	Aerobic spore formers				62	Gen_Surg	t2	Alte 501	Door_handle	80	Staphylococcus	Gen_Surg_233
63	ICU	t0	111	Bed_frame	8	Staphylococcus	Aerobic spore formers				63	Gen_Surg	t2	Alte 501	Lightbar_above_bed	32	Staphylococcus	Gen_Surg_230
64	ICU	t0	111	Computer_workstation	80	Staphylococcus	Aerobic spore formers				64	Gen_Surg	t2	38	toilet_flush_button	32	Staphylococcus	Gen_Surg_073
65	ICU	t0	111	Floor	12	Staphylococcus	Aerobic spore formers				65	ICU	t2	113	Bed_frame	320	Staphylococcus	ICU_098
66	ICU	t0	111	Lamp	60	Staphylococcus	Aerobic spore formers				66	ICU	t2	111	Bed_frame	88	Staphylococcus	ICU_085
67	ICU	t0	111	Pumping_station	12	Staphylococcus	Aerobic spore formers				67	ICU	t2	115	Bed_frame	8	Staphylococcus	ICU_111
68	ICU	t0	111	Sink	24	Staphylococcus	Aerobic spore formers				68	ICU	t2	113	Bed_remote_control	32	Staphylococcus	ICU_102
69	ICU	t0	111	Touchscreen	68	Staphylococcus	Aerobic spore formers				69	ICU	t2	111	Computer_workstation	48	Staphylococcus	ICU_084
70	ICU	t0	113	Door_handle	0	No growth					70	ICU	t2	113	Computer_workstation	28	Staphylococcus	ICU_097
71	ICU	t0	113	Bed_frame	4	Aerobic spore formers					71	ICU	t2	111	Door_handle	28	Staphylococcus	ICU_087
72	ICU	t0	111	Bed_remote_control	4	Aerobic spore formers					72	ICU	t2	113	Door_handle	12	Staphylococcus	ICU_100
73	Thx	t0	38	Door_handle	32	Staphylococcus					73	ICU	t2	115	Lamp	8	Staphylococcus	ICU_106
74	Thx	t0	38	WC/Spülkasten	32	Staphylococcus					74	ICU	t2	111	Pumping_station	20	Staphylococcus	ICU_091
75	Thx	t0	39	Door_handle	8	Staphylococcus					75	ICU	t2	111	Sink	4	Staphylococcus	ICU_082
76	Thx	t0	39	Lightbar_above_bed	8	Staphylococcus					76	ICU	t2	115	Touchscreen	4	Staphylococcus	ICU_108
77	Thx	t0	39	Sink	20	Staphylococcus					77	Thx	t2	38	Bed_remote_control	320	Staphylococcus	Thx_087
78	Thx	t0	15	Door_handle	4	Staphylococcus					78	Thx	t2	38	Floor	400	Staphylococcus	Thx_078
79	Thx	t0	39	Lightbar_above_bed	12	Staphylococcus					79	Thx	t2	39	Toilet_flush_button	Rasen	Staphylococcus	Thx_096
80	Thx	t0	15	Door_handle	4	Staphylococcus					80	Thx	t2	38	Bedside_table	100	Staphylococcus	Thx_089
81	Thx	t0	15	Sink	20	Staphylococcus					81	Thx	t2	39	Bedside_table	48	Staphylococcus	Thx_102
82	Thx	t0	15	WC/Spülkasten	8	Staphylococcus					82	Thx	t2	15	Door_handle	240	Staphylococcus	Thx_073
83	Thx	t0	38	Door_handle	4	Staphylococcus					83	Trans	t2	39?	Bed_remote_control	320	Staphylococcus	Trans_119
84	Thx	t0	15	Computer_workstation	80	Staphylococcus	Aerobic spore formers	Mold	Pseudomonas luteola		84	Trans	t2	38?	Sink	Rasen	Staphylococcus	Trans_100
85	Thx	t0	15	Lightbar_above_bed	24	Staphylococcus	Aerobic spore formers	Mold			85	Trans	t2	15?	Bed_frame	80	Staphylococcus	Trans_093
86	Thx	t0	38	Lightbar_above_bed	48	Staphylococcus	Aerobic spore formers	Mold			86	Trans	t2	15?	Bed_remote_control	40	Staphylococcus	Trans_094
87	Thx	t0	38	Computer_workstation	20	Staphylococcus	Aerobic spore formers				87	Trans	t2	38?	Computer_workstation	120	Staphylococcus	Trans_102
88	Thx	t0	38	Floor	60	Staphylococcus	Mold				88	Trans	t2	15?	Computer_workstation	4	Staphylococcus	Trans_089
89	Thx	t0	38	Lightbar_above_bed	20	Staphylococcus	Aerobic spore formers				89	Trans	t2	39?	Door_handle	40	Staphylococcus	Trans_117
90	Thx	t0	38	Sink	16	Staphylococcus	Mold				90	Trans	t2	39?	Floor	40	Staphylococcus	Trans_109
91	Thx	t0	39	Computer_workstation	32	Staphylococcus	Aerobic spore formers				91	Trans	t2	38?	Floor	40	Staphylococcus	Trans_097
92	Thx	t0	15	Floor	60	Staphylococcus	Aerobic spore formers				92	Trans	t2	39?	Lightbar_above_bed	80	Staphylococcus	Trans_110
93	Thx	t0	15	WC/Spülkasten	100	Staphylococcus	Acinetobacter Iwoffi				93	Trans	t2	15?	Lightbar_above_bed	4	Staphylococcus	Trans_085
94	Thx	t0	39	Computer_workstation	48	Staphylococcus	Mold				94	Amb	t3	36	Bed_frame	4	Staphylococcus	Amb_189
95	Thx	t0	39	Floor	40	Staphylococcus	Aerobic spore formers				95	Amb	t3	29	Computer_workstation	16	Staphylococcus	Amb_180
96	Thx	t0	39	WC/Spülkasten	8	Staphylococcus	Aerobic spore formers				96	Amb	t3	26	Floor	28	Staphylococcus	Amb_159
97	Thx	t0	15	Computer_workstation	36	Staphylococcus	Mold				97	Amb	t3	29	Floor	20	Staphylococcus	Amb_181
98	Thx	t0	15	Floor	32	Staphylococcus	Mold				98	Amb	t3	26	Sink	4	Staphylococcus	Amb_154
99	Thx	t0	15	Lightbar_above_bed	240	Staphylococcus	Mold				99	Gen_Surg	t3	15	Floor	600	Staphylococcus	Gen_Surg_0132
100	Thx	t0	39	WC/Spülkasten	0	No growth					100	Gen_Surg	t3	15	Toilet_flush_button	400	Staphylococcus	Gen_Surg_0138
101	Thx	t0	15	Sink	0	No growth					101	Gen_Surg	t3	38	Bed_remote_control	8	Staphylococcus	Gen_Surg_116
102	Thx	t0	39	Door_handle	0	No growth					102	Gen_Surg	t3	15	Bed_remote_control	88	Staphylococcus	Gen_Surg_142
103	Thx	t0	39	Sink	0	No growth					103	Gen_Surg	t3	15	Door_handle	48	Staphylococcus	Gen_Surg_140
104	Thx	t0	38	WC/Spülkasten	0	No growth					104	Gen_Surg	t3	39	Door_handle	16	Staphylococcus	Gen_Surg_127
105	Thx	t0	39	Floor	8	Aerobic spore formers					105	Gen_Surg	t3	39	Lightbar_above_bed	140	Staphylococcus	Gen_Surg_0122
106	Thx	t0	38	Floor	16	Aerobic spore formers					106	Gen_Surg	t3	15	Sink	72	Staphylococcus	Gen_Surg_0133
107	Thx	t0	38	Sink	8	Aerobic spore formers	Mold				107	Gen_Surg	t3	39	Sink	4	Staphylococcus	Gen_Surg_0120
108	Trans	t0	15	Bedside_table	40	Staphylococcus					108	Gen_Surg	t3	39	Toilet_flush_button	16	Staphylococcus	Gen_Surg_0125
109	Trans	t0	15	Door_handle	12	Staphylococcus					109	ICU	t3	115	Bed_remote_control	320	Staphylococcus	ICU_154
110	Trans	t0	15	Lightbar_above_bed	160	Staphylococcus					110	ICU	t3	111	Bed_frame	24	Staphylococcus	ICU_124
111	Trans	t0	38	Bed_frame	40	Staphylococcus					111	ICU	t3	113	Bed_frame	88	staphylococcus	ICU_137
112	Trans	t0	38	Bed_remote_control	8	Staphylococcus					112	ICU	t3	111	Computer_workstation	12	Staphylococcus	ICU_123
113	Trans	t0	38	Computer_workstation	40	Staphylococcus					113	ICU	t3	113	Computer_workstation	4	Staphylococcus	ICU_136
114	Trans	t0	38	Lightbar_above_bed	40	Staphylococcus					114	ICU	t3	115	Lamp	56	Staphylococcus	ICU_145
115	Trans	t0	39	Lightbar_above_bed	160	Staphylococcus	Aerobic spore formers	Acinetobacter Iwoffi			115	ICU	t3	113	Lamp	4	Staphylococcus	ICU_132
116	Trans	t0	39	Bed_frame	40	Staphylococcus	Aerobic spore formers				116	ICU	t3	115	Pumping_station	4	Staphylococcus	ICU_156
117	Trans	t0	39	Computer_workstation	120	Staphylococcus	Aerobic spore formers				117	ICU	t3	113	Pumping_station	8	Staphylococcus	ICU_143
118	Trans	t0	39	Sink	160	Staphylococcus	Aerobic spore formers				118	ICU	t3	113	Sink	8	Staphylococcus	ICU_134
119	Trans	t0	39	Toilet_flush_button	40	Staphylococcus	Aerobic spore formers				119	Thx	t3	38	Toilet_flush_button	480	Staphylococcus	Thx_121
120	Trans	t0	15	Bed_frame	120	Staphylococcus	Aerobic spore formers				120	Thx	t3	39	Door_handle	48	Staphylococcus	Thx_136
121	Trans	t0	15	Bed_remote_control	40	Staphylococcus	Aerobic spore formers				121	Thx	t3	15	Door_handle	12	Staphylococcus	Thx_111
122	Trans	t0	15	Computer_workstation	120	Staphylococcus	Aerobic spore formers				122	Thx	t3	38	Lightbar_above_bed	32	Staphylococcus	Thx_119
123	Trans	t0	15	Floor	120	Staphylococcus	Aerobic spore formers				123	Thx	t3	39	Sink	4	Staphylococcus	Thx_129
124	Trans	t0	15	Sink	80	Staphylococcus	Aerobic spore formers				124	Thx	t3	15	Sink	64	Staphylococcus	Thx_104
125	Trans	t0	38	Bedside_table	40	Staphylococcus	Aerobic spore formers				125	Trans	t3	15	Bed_frame	400	Staphylococcus	Trans_134
126	Trans	t0	38	Sink	80	Staphylococcus	Aerobic spore formers				126	Trans	t3	39	Bed_frame	8	Staphylococcus	Trans_159
127	Trans	t0	38	Toilet_flush_button	160	Staphylococcus	Aerobic spore formers				127	Trans	t3	15	Bed_remote_control	32	Staphylococcus	Trans_135
128	Trans	t0	39	Door_handle	0	No growth					128	Trans	t3	38	Bed_remote_control	104	Staphylococcus	Trans_147
129	Trans	t0	15	Toilet_flush_button	0	No growth					129	Trans	t3	15	Bedside_table	8	Staphylococcus	Trans_137
130	Trans	t0	39	Bed_remote_control	12	Acinetobacter Iwoffi					130	Trans	t3	15	Door_handle	16	Staphylococcus	Trans_133
131	Trans	t0	39	Floor	20	Aerobic spore formers					131	Trans	t3	38	Door_handle	52	Staphylococcus	Trans_146
132	Trans	t0	38	Door_handle	4	Aerobic spore formers					132	Trans	t3	39	Door_handle	88	Staphylococcus	Trans_158
133	Trans	t0	38	Floor	4	Aerobic spore formers					133	Trans	t3	39	Floor	180	Staphylococcus	Trans_150
134	Amb	t1	26	Computer_workstation	20	Staphylococcus					134	Trans	t3	39	Sink	4	Staphylococcus	Trans_153
135	Amb	t1	26	Floor	40	Staphylococcus					135	Trans	t3	15	Toilet_flush_button	140	Staphylococcus	Trans_131
136	Amb	t1	26	Medical_workstation	20	Staphylococcus					136	Trans	t3	39	Toilet_flush_button	160	Staphylococcus	Trans_156
137	Amb	t1	26	Sink_PMA	40	Staphylococcus					137	Amb	t4	26	Computer_workstation	4	Staphylococcus	Amb_209
138	Amb	t1	27	Bed_frame	32	Staphylococcus					138	Amb	t4	29	Door_handle	72	Staphylococcus	Amb_237
139	Amb	t1	27	Medical_workstation	40	Staphylococcus					139	Amb	t4	33	Floor	4	Staphylococcus	Amb_250
140	Amb	t1	27	Medical_workstation	20	Staphylococcus					140	Amb	t4	26	Medical_workstation	32	Staphylococcus	Amb_211
141	Amb	t1	27	Sink_PMA	12	Staphylococcus					141	Amb	t4	33	Sitting_bench	36	Staphylococcus	Amb_251
142	Amb	t1	33	Door_handle	32	Staphylococcus					142	Gen_Surg	t4	15	Toilet_flush_button	480	Staphylococcus	Gen_Surg_0177
143	Amb	t1	27	Computer_workstation	20	Staphylococcus	Aerobic spore formers	Mold			143	Gen_Surg	t4	15	Bed_remote_control	120	Staphylococcus	Gen_Surg_0181
144	Amb	t1	29	Bed_frame	80	Staphylococcus	Aerobic spore formers	Mold			144	Gen_Surg	t4	38	Bed_remote_control	40	Staphylococcus	Gen_Surg_0155
145	Amb	t1	26	OP_lamp	800	Staphylococcus	Aerobic spore formers				145	Gen_Surg	t4	39	Bed_remote_control	120	Staphylococcus	Gen_Surg_0168
146	Amb	t1	26	Door_handle	28	Staphylococcus	Aerobic spore formers				146	Gen_Surg	t4	39	Bedside_table	200	Staphylococcus	Gen_Surg_0170
147	Amb	t1	26	Medical_workstation	20	Staphylococcus	Aerobic spore formers				147	Gen_Surg	t4	38	Bedside_table	12	Staphylococcus	Gen_Surg_0157
148	Amb	t1	27	Door_handle	8	Staphylococcus	Aerobic spore formers				148	Gen_Surg	t4	15	Door_handle	80	Staphylococcus	Gen_Surg_0179
149	Amb	t1	29	Bed_remote_control	8	Staphylococcus	Aerobic spore formers				149	Gen_Surg	t4	38	Sink	16	Staphylococcus	Gen_Surg_0146
150	Amb	t1	29	Computer_workstation	40	Staphylococcus	Aerobic spore formers				150	ICU	t4	11	Bed_frame	360	Staphylococcus	ICU_163
151	Amb	t1	29	Door_handle	60	Staphylococcus	Aerobic spore formers				151	ICU	t4	11	Door_handle	320	Staphylococcus	ICU_165
152	Amb	t1	29	Floor	60	Staphylococcus	Aerobic spore formers				152	ICU	t4	11	Computer_workstation	20	Staphylococcus	ICU_162
153	Amb	t1	29	Lightbar_above_bed	120	Staphylococcus	Aerobic spore formers				153	ICU	t4	113	Door_handle	120	Staphylococcus	ICU_178
154	Amb	t1	29	Medical_workstation	40	Staphylococcus	Aerobic spore formers				154	ICU	t4	113	Lamp	20	Staphylococcus	ICU_171
155	Amb	t1	29	Patient_care_station	80	Staphylococcus	Aerobic spore formers				155	ICU	t4	113	Sink	4	Staphylococcus	ICU_173
156	Amb	t1	29	Sink_PMA	16	Staphylococcus	Aerobic spore formers				156	Thx	t4	38	Toilet_flush_button	600	Staphylococcus	Thx_159
157	Amb	t1	36	Bedside_table	20	Staphylococcus	Aerobic spore formers				157	Thx	t4	38	Bed_remote_control	96	Staphylococcus	Thx_163
158	Amb	t1	36	Floor	60	Staphylococcus	Aerobic spore formers				158	Thx	t4	38	Bedside_table	36	Staphylococcus	Thx_165
159	Amb	t1	36	Lightbar_above_bed	80	Staphylococcus	Aerobic spore formers				159	Thx	t4	38	Door_handle	80	Staphylococcus	Thx_161
160	Amb	t1	33	Floor	120	Staphylococcus	Aerobic spore formers				160	Thx	t4	39	Door_handle	88	Staphylococcus	Thx_174
161	Amb	t1	33	Lightbar_above_bed	120	Staphylococcus	Aerobic spore formers				161	Thx	t4	38	Floor	160	Staphylococcus	Thx_154
162	Amb	t1	33	Sink_PMA	180	Staphylococcus	Aerobic spore formers				162	Thx	t4	38	Lightbar_above_bed	28	Staphylococcus	Thx_157
163	Amb	t1	33	Sitting_bench	80	Staphylococcus	Aerobic spore formers				163	Trans	t4	15	Bed_frame	60	Staphylococcus	Trans_175
164	Amb	t1	33	Toilet_flush_button	40	Staphylococcus	Aerobic spore formers				164	Trans	t4	39	Bed_remote_control	4	Staphylococcus	Trans_202
165	Amb	t1	36	Bed_frame	0	No growth					165	Trans	t4	39	Computer_workstation	60	Staphylococcus	Trans_197
166	Amb	t1	27	Floor	20	Aerobic spore formers					166	Amb	t5	29	Bed_frame	88	Staphylococcus	Amb_286
167	Amb	t1	27	OP_lamp	8	Aerobic spore formers					167	Amb	t5	36	Bedside_table	4	Staphylococcus	Amb_296
168	Gen_Surg	t1	15	Bed_remote_control	600	Staphylococcus	Aerobic spore formers				168	Amb	t5	29	Computer_workstation	80	Staphylococcus	Amb_282
169	Gen_Surg	t1	15	Bedside_table	720	Staphylococcus	Aerobic spore formers				169	Amb	t5	29	Lightbar_above_bed	16	Staphylococcus	Amb_280
170	Gen_Surg	t1	15	Floor	800	Staphylococcus	Aerobic spore formers				170	Amb	t5	36	Lightbar_above_bed	20	Staphylococcus	Amb_294
171	Gen_Surg	t1	15	Keyboard	400	Staphylococcus	Aerobic spore formers				171	Amb	t5	29	Medical_workstation	20	Staphylococcus	Amb_285
172	Gen_Surg	t1	15	Lightbar_above_bed	600	Staphylococcus	Aerobic spore formers				172	Amb	t5	29	Patient_care_station	108	Staphylococcus	Amb_284
173	Gen_Surg	t1	15	Computer_workstation	280	Staphylococcus	Aerobic spore formers				173	Amb	t5	29	Sink	220	Staphylococcus	Amb_278
174	Gen_Surg	t1	15	Sink	280	Staphylococcus	Aerobic spore formers				174	Gen_Surg	t5	39	Bed_remote_control	320	Staphylococcus	Gen_Surg_0207
175	Gen_Surg	t1	15	Toilet_flush_button	80	Staphylococcus	Aerobic spore formers				175	Gen_Surg	t5	15	Bedside_table	48	Staphylococcus	Gen_Surg_0222
176	ICU	t1	111	Bed_frame	20	Staphylococcus					176	Gen_Surg	t5	39	Bedside_table	80	Staphylococcus	Gen_Surg_0209
177	ICU	t1	111	Pumping_station	88	Staphylococcus					177	Gen_Surg	t5	38	Door_handle	120	Staphylococcus	Gen_Surg_192
178	ICU	t1	113	Bed_frame	20	Staphylococcus					178	Gen_Surg	t5	39	Lightbar_above_bed	8	Staphylococcus	Gen_Surg_200
179	ICU	t1	113	Bed_frame	12	Staphylococcus					179	Gen_Surg	t5	38	Medical_workstation	56	Staphylococcus	Gen_Surg_189
180	ICU	t1	113	Floor	12	Staphylococcus					180	Gen_Surg	t5	38	Pillow	32	Staphylococcus	Gen_Surg_193
181	ICU	t1	115	Bed_frame	4	Staphylococcus					181	Gen_Surg	t5	15	Sink	28	Staphylococcus	Gen_Surg_211
182	ICU	t1	111	Touchscreen	28	Staphylococcus	Aerobic spore formers	Mold			182	Gen_Surg	t5	38	Toilet_flush_button	8	Staphylococcus	Gen_Surg_190
183	ICU	t1	111	Bed_frame	64	Staphylococcus	Aerobic spore formers				183	Gen_Surg	t5	39	Toilet_flush_button	240	Staphylococcus	Gen_Surg_203
184	ICU	t1	111	Bed_remote_control	56	Staphylococcus	Aerobic spore formers				184	ICU	t5	113	Computer_workstation	16	Staphylococcus	ICU_214
185	ICU	t1	111	Computer_workstation	80	Staphylococcus	Aerobic spore formers				185	ICU	t5	111	Computer_workstation	16	Staphylococcus	ICU_201
186	ICU	t1	111	Floor	24	Staphylococcus	Aerobic spore formers				186	ICU	t5	113	Sink	40	Staphylococcus	ICU_212
187	ICU	t1	111	Lamp	48	Staphylococcus	Aerobic spore formers				187	ICU	t5	115	Bed_frame	16	Staphylococcus	ICU_228
188	ICU	t1	111	Sink	56	Staphylococcus	Aerobic spore formers				188	Thx	t5	15	Bed_remote_control	5	Staphylococcus	Thx_189
189	ICU	t1	113	Bed_remote_control	16	Staphylococcus	Aerobic spore formers				189	Thx	t5	38	Bed_remote_control	200	Staphylococcus	Thx_201
190	ICU	t1	113	Computer_workstation	60	Staphylococcus	Aerobic spore formers				190	Thx	t5	38	Door_handle	4	Staphylococcus	Thx_199
191	ICU	t1	113	Lamp	92	Staphylococcus	Aerobic spore formers				191	Thx	t5	38	Floor	88	Staphylococcus	Thx_192
192	ICU	t1	113	Pumping_station	64	Staphylococcus	Aerobic spore formers				192	Thx	t5	15	Lightbar_above_bed	16	Staphylococcus	Thx_182
193	ICU	t1	113	Touchscreen	84	Staphylococcus	Aerobic spore formers				193	Thx	t5	38	Lightbar_above_bed	4	Staphylococcus	Thx_195
194	ICU	t1	115	Bed_frame	20	Staphylococcus	Aerobic spore formers				194	Thx	t5	39	Medical_workstation	12	Staphylococcus	Thx_209
195	ICU	t1	115	Bed_remote_control	28	Staphylococcus	Aerobic spore formers				195	Thx	t5	15	Pillow	56	Staphylococcus	Thx_188
196	ICU	t1	115	Computer_workstation	28	Staphylococcus	Aerobic spore formers				196	Thx	t5	38	Pillow	20	Staphylococcus	Thx_200
197	ICU	t1	115	Door_handle	16	Staphylococcus	Aerobic spore formers				197	Thx	t5	39	Sink	4	Staphylococcus	Thx_205
198	ICU	t1	115	Floor	8	Staphylococcus	Aerobic spore formers				198	Thx	t5	38	Toilet_flush_button	120	Staphylococcus	Thx_197
199	ICU	t1	115	Lamp	32	Staphylococcus	Aerobic spore formers				199	Trans	t5	38	Door_handle	16	Staphylococcus	Trans_229
200	ICU	t1	115	Pumping_station	48	Staphylococcus	Aerobic spore formers				200	Trans	t5	15	Door_handle	32	Staphylococcus	Trans_216
201	ICU	t1	115	Touchscreen	136	Staphylococcus	Mold				201	Trans	t5	38	Sink	32	Staphylococcus	Trans_224
202	ICU	t1	111	Door_handle	0	No growth					202	Amb	t6	29	Lightbar_above_bed	60	Staphylococcus	Amb_331
203	ICU	t1	113	Door_handle	0	No growth					203	Amb	t6	26	Medical_workstation	16	Staphylococcus	Amb_314
204	ICU	t1	113	Sink	0	No growth					204	Amb	t6	29	Sink	8	Staphylococcus	Amb_329
205	Thx	t1	38	Bed_remote_control	400	Staphylococcus					205	Gen_Surg	t6	15	Bed_remote_control	40	Staphylococcus	Gen_Surg_274
206	Thx	t1	38	Bedside_table	320	Staphylococcus					206	Gen_Surg	t6	38	Bedside_table	8	Staphylococcus	Gen_Surg_250
207	Thx	t1	39	Door_handle	320	Staphylococcus					207	Gen_Surg	t6	39	Bedside_table	20	Staphylococcus	Gen_Surg_263
208	Thx	t1	38	Door_handle	140	Staphylococcus					208	Gen_Surg	t6	38	Door_handle	8	Staphylococcus	Gen_Surg_246
209	Thx	t1	15	Bedside_table	60	Staphylococcus					209	Gen_Surg	t6	15	Door_handle	40	Staphylococcus	Gen_Surg_272
210	Thx	t1	15	Door_handle	4	Staphylococcus					210	Gen_Surg	t6	39	Medical_workstation	4	Staphylococcus	Gen_Surg_256
211	Thx	t1	15	Toilet_flush_button	16	Staphylococcus					211	Gen_Surg	t6	39	Pillow	160	Staphylococcus	Gen_Surg_260
212	Thx	t1	Alte 313	Bed_remote_control	100	Staphylococcus					212	Gen_Surg	t6	15	Sink	40	Staphylococcus	Gen_Surg_265
213	Thx	t1	39	Bed_remote_control	100	Staphylococcus					213	Gen_Surg	t6	39	Toilet_flush_button	12	Staphylococcus	Gen_Surg_257
214	Thx	t1	39	Bedside_table	80	Staphylococcus					214	Gen_Surg	t6	15	Toilet_flush_button	80	Staphylococcus	Gen_Surg_270
215	Thx	t1	39	Lightbar_above_bed	88	Staphylococcus					215	ICU	t6	115	Computer_workstation	16	Staphylococcus	ICU_266
216	Thx	t1	39	Sink	92	Staphylococcus					216	ICU	t6	111	Door_handle	4	Staphylococcus	ICU_243
217	Thx	t1	39	WC/Spülkasten	80	Staphylococcus					217	ICU	t6	113	Lamp	16	Staphylococcus	ICU_249
218	Thx	t1	38	Lightbar_above_bed	60	Staphylococcus	Aerobic spore formers	Mold			218	ICU	t6	115	Pumping_station	8	Staphylococcus	ICU_273
219	Thx	t1	38	Sink	100	Staphylococcus	Aerobic spore formers	Mold			219	ICU	t6	113	Pumping_station	36	Staphylococcus	ICU_260
220	Thx	t1	15	Floor	72	Staphylococcus	Aerobic spore formers	Mold			220	ICU	t6	113	Sink	20	Staphylococcus	ICU_251
221	Thx	t1	Alte 313	Door_handle	160	Staphylococcus	Aerobic spore formers	Enterobacter hormaechei			221	Thx	t6	39	Floor	800	Staphylococcus	Thx_274
222	Thx	t1	Alte 313	Floor	160	Staphylococcus	Aerobic spore formers	Mold			222	Thx	t6	38	Sink	800	Staphylococcus	Thx_263
223	Thx	t1	38	Floor	80	Staphylococcus	Aerobic spore formers				223	Thx	t6	15	Bed_remote_control	32	Staphylococcus	Thx_259
224	Thx	t1	15	Bed_remote_control	100	Staphylococcus	Aerobic spore formers				224	Thx	t6	38	Bed_remote_control	48	Staphylococcus	Thx_271
225	Thx	t1	15	Lightbar_above_bed	32	Staphylococcus	Mold				225	Thx	t6	15	Bedside_table	40	Staphylococcus	Thx_261
226	Thx	t1	Alte 313	Lightbar_above_bed	48	Staphylococcus	Aerobic spore formers				226	Thx	t6	39	Bedside_table	48	Staphylococcus	Thx_286
227	Thx	t1	39	Computer_workstation	16	Staphylococcus	Mold				227	Thx	t6	15	Door_handle	20	Staphylococcus	Thx_257
228	Thx	t1	Alte 313	Bedside_table	400	Escherichia coli					228	Thx	t6	39	Door_handle	20	Staphylococcus	Thx_282
229	Thx	t1	38	Toilet_flush_button	4	Aerobic spore formers					229	Thx	t6	38	Pillow	120	Staphylococcus	Thx_270
230	Thx	t1	15	Computer_workstation	4	Aerobic spore formers					230	Thx	t6	39	Pillow	40	Staphylococcus	Thx_283
231	Thx	t1	15	Sink	4	Mold					231	Thx	t6	15	Sink	240	Staphylococcus	Thx_250
232	Thx	t1	39	Floor	8	Mold					232	Thx	t6	39	Sink	36	Staphylococcus	Thx_275
233	Trans	t1	15	Bed_frame	8	Staphylococcus					233	Thx	t6	15	Toilet_flush_button	80	Staphylococcus	Thx_255
234	Trans	t1	15	Bed_remote_control	80	Staphylococcus					234	Thx	t6	39	Toilet_flush_button	12	Staphylococcus	Thx_280
235	Trans	t1	15	Computer_workstation	8	Staphylococcus
236	Trans	t1	15	Toilet_flush_button	24	Staphylococcus
237	Trans	t1	38	Computer_workstation	20	Staphylococcus
238	Trans	t1	39	Bed_frame	16	Staphylococcus
239	Trans	t1	39	Bedside_table	80	Staphylococcus
240	Trans	t1	39	Toilet_flush_button	40	Staphylococcus
241	Trans	t1	15	Bedside_table	40	Staphylococcus	Aerobic spore formers	Mold
242	Trans	t1	15	Door_handle	36	Staphylococcus	Aerobic spore formers
243	Trans	t1	15	Floor	20	Staphylococcus	Aerobic spore formers
244	Trans	t1	15	Floor	12	Staphylococcus	Aerobic spore formers
245	Trans	t1	15	Lightbar_above_bed	40	Staphylococcus	Aerobic spore formers
246	Trans	t1	38	Bed_frame	20	Staphylococcus	Aerobic spore formers
247	Trans	t1	38	Bed_remote_control	20	Staphylococcus	Aerobic spore formers
248	Trans	t1	38	Bedside_table	80	Staphylococcus	Aerobic spore formers
249	Trans	t1	38	Door_handle	80	Staphylococcus	Aerobic spore formers
250	Trans	t1	38	Lightbar_above_bed	20	Staphylococcus	Aerobic spore formers
251	Trans	t1	38	Toilet_flush_button	60	Staphylococcus	Aerobic spore formers
252	Trans	t1	15	Sink	0	No growth
253	Trans	t1	38	Sink	0	No growth
254	Trans	t1	39	Bed_remote_control	0	No growth
255	Trans	t1	39	Sink	0	No growth
256	Trans	t1	39	Computer_workstation	20	Aerobic spore formers
257	Trans	t1	39	Door_handle	12	Aerobic spore formers
258	Trans	t1	39	Floor	120	Aerobic spore formers
259	Trans	t1	39	Lightbar_above_bed	80	Aerobic spore formers
260	Amb	t2	36	Bed_frame	36	Staphylococcus
261	Amb	t2	36	Floor	40	Staphylococcus
262	Amb	t2	29	Computer_workstation	60	Staphylococcus
263	Amb	t2	29	Door_handle	240	Staphylococcus
264	Amb	t2	29	Floor	48	Staphylococcus
265	Amb	t2	29	Lightbar_above_bed	112	Staphylococcus
266	Amb	t2	29	Sink	24	Staphylococcus
267	Amb	t2	27	Computer_workstation	60	Staphylococcus
268	Amb	t2	26	Bed_frame	4	Staphylococcus
269	Amb	t2	26	Door_handle	4	Staphylococcus
270	Amb	t2	26	Floor	88	Staphylococcus
271	Amb	t2	26	Medical_workstation	24	Staphylococcus
272	Amb	t2	36	Lightbar_above_bed	160	Staphylococcus	Aerobic spore formers	Mold
273	Amb	t2	36	Lightbar_above_bed	160	Staphylococcus	Aerobic spore formers	Acinetobacter Iwoffi
274	Amb	t2	36	Bedside_table	48	Staphylococcus	Aerobic spore formers
275	Amb	t2	36	Door_handle	240	Staphylococcus	Aerobic spore formers
276	Amb	t2	36	Floor	48	Staphylococcus	Aerobic spore formers
277	Amb	t2	36	Sink	180	Staphylococcus	Aerobic spore formers
278	Amb	t2	36	Sitting_bench	240	Staphylococcus	Aerobic spore formers
279	Amb	t2	36	Toilet_flush_button	80	Staphylococcus	Aerobic spore formers
280	Amb	t2	29	Medical_workstation	60	Staphylococcus	Aerobic spore formers
281	Amb	t2	29	Patient_care_station	32	Staphylococcus	Aerobic spore formers
282	Amb	t2	27	Floor	28	Staphylococcus	Aerobic spore formers
283	Amb	t2	27	Medical_workstation	88	Staphylococcus	Aerobic spore formers
284	Amb	t2	27	OP_lamp	80	Staphylococcus	Aerobic spore formers
285	Amb	t2	26	Computer_workstation	28	Staphylococcus	Aerobic spore formers
286	Amb	t2	26	Medical_workstation	28	Staphylococcus	Aerobic spore formers
287	Amb	t2	26	OP_lamp	200	Staphylococcus	Aerobic spore formers
288	Amb	t2	26	Sink	48	Staphylococcus	Mold
289	Amb	t2	29	Bed_remote_control	0	No growth
290	Amb	t2	27	Door_handle	0	No growth
291	Amb	t2	27	Sink	0	No growth
292	Gen_Surg	t2	38	Bed_remote_control	160	Staphylococcus
293	Gen_Surg	t2	38	Bedside_table	60	Staphylococcus
294	Gen_Surg	t2	38	Door_handle	72	Staphylococcus aureus
295	Gen_Surg	t2	38	Toilet_flush_button	32	Staphylococcus
296	Gen_Surg	t2	Alte 501	Door_handle	80	Staphylococcus
297	Gen_Surg	t2	Alte 501	Lightbar_above_bed	32	Staphylococcus
298	Gen_Surg	t2	39	Toilet_flush_button	4	Staphylococcus
299	Gen_Surg	t2	15	Bed_remote_control	4	Staphylococcus
300	Gen_Surg	t2	39	Sink	Rasen	Staphylococcus	Aerobic spore formers	Klebsiella pneumonie
301	Gen_Surg	t2	39	Floor	80	Staphylococcus	Aerobic spore formers	Mold	Klebsiella pneumonie
302	Gen_Surg	t2	15	Bedside_table	40	Staphylococcus	Aerobic spore formers	Mold
303	Gen_Surg	t2	38	Floor	320	Staphylococcus	Aerobic spore formers
304	Gen_Surg	t2	39	Lightbar_above_bed	400	Staphylococcus	Aerobic spore formers
305	Gen_Surg	t2	15	Lightbar_above_bed	Rasen	Staphylococcus	Aerobic spore formers
306	Gen_Surg	t2	38	Lightbar_above_bed	240	Staphylococcus	Aerobic spore formers
307	Gen_Surg	t2	38	Sink	64	Staphylococcus	Aerobic spore formers
308	Gen_Surg	t2	Alte 501	Floor	48	Staphylococcus	Aerobic spore formers
309	Gen_Surg	t2	39	Bedside_table	240	Staphylococcus	Aerobic spore formers
310	Gen_Surg	t2	39	Door_handle	60	Staphylococcus	Aerobic spore formers
311	Gen_Surg	t2	15	Computer_workstation	16	Staphylococcus	Aerobic spore formers
312	Gen_Surg	t2	15	Floor	52	Staphylococcus	Mold
313	Gen_Surg	t2	38	Computer_workstation	0	No growth
314	Gen_Surg	t2	15	Sink	0	No growth
315	Gen_Surg	t2	15	Toilet_flush_button	0	No growth
316	Gen_Surg	t2	39	Bed_remote_control	4	Aerobic spore formers
317	Gen_Surg	t2	39	Computer_workstation	4	Mold
318	Gen_Surg	t2	15	Door_handle	16	Aerobic spore formers
319	ICU	t2	113	Bed_frame	320	Staphylococcus
320	ICU	t2	111	Bed_frame	88	Staphylococcus
321	ICU	t2	111	Bed_frame	96	Staphylococcus
322	ICU	t2	111	Computer_workstation	48	Staphylococcus
323	ICU	t2	111	Door_handle	28	Staphylococcus
324	ICU	t2	111	Pumping_station	20	Staphylococcus
325	ICU	t2	111	Sink	4	Staphylococcus
326	ICU	t2	111	Touchscreen	28	Staphylococcus
327	ICU	t2	113	Bed_frame	80	Staphylococcus
328	ICU	t2	113	Bed_remote_control	32	Staphylococcus
329	ICU	t2	113	Computer_workstation	28	Staphylococcus
330	ICU	t2	113	Door_handle	12	Staphylococcus
331	ICU	t2	113	Touchscreen	4	Staphylococcus
332	ICU	t2	115	Bed_frame	8	Staphylococcus
333	ICU	t2	115	Bed_frame	16	Staphylococcus
334	ICU	t2	115	Lamp	8	Staphylococcus
335	ICU	t2	115	Touchscreen	4	Staphylococcus
336	ICU	t2	113	Lamp	400	Staphylococcus	Aerobic spore formers
337	ICU	t2	111	Bed_remote_control	8	Staphylococcus	Aerobic spore formers
338	ICU	t2	111	Floor	32	Staphylococcus	Aerobic spore formers
339	ICU	t2	111	Lamp	100	Staphylococcus	Aerobic spore formers
340	ICU	t2	113	Floor	48	Staphylococcus	Aerobic spore formers
341	ICU	t2	113	Pumping_station	20	Staphylococcus	Aerobic spore formers
342	ICU	t2	113	Sink	40	Staphylococcus	Aerobic spore formers
343	ICU	t2	115	Computer_workstation	8	Staphylococcus	Aerobic spore formers
344	ICU	t2	115	Door_handle	20	Staphylococcus	Aerobic spore formers
345	ICU	t2	115	Floor	60	Staphylococcus	Klebsiella pneumoniae
346	ICU	t2	115	Bed_remote_control	0	No growth
347	ICU	t2	115	Pumping_station	0	No growth
348	Thx	t2	38	Bed_remote_control	320	Staphylococcus
349	Thx	t2	38	Floor	400	Staphylococcus
350	Thx	t2	39	Toilet_flush_button	Rasen	Staphylococcus
351	Thx	t2	38	Bedside_table	100	Staphylococcus
352	Thx	t2	39	Bedside_table	48	Staphylococcus
353	Thx	t2	39	Computer_workstation	24	Staphylococcus
354	Thx	t2	15	Computer_workstation	8	Staphylococcus
355	Thx	t2	15	Door_handle	240	Staphylococcus
356	Thx	t2	Alte 313	Floor	72	Staphylococcus	Aerobic spore formers	Enterobacter hormaechei
357	Thx	t2	38	Toilet_flush_button	800	Staphylococcus	Enterobacter cloacae
358	Thx	t2	38	Door_handle	600	Staphylococcus	Aerobic spore formers
359	Thx	t2	39	Floor	320	Staphylococcus	Aerobic spore formers
360	Thx	t2	39	Sink	Rasen	Staphylococcus	Aerobic spore formers
361	Thx	t2	15	Bed_remote_control	800	Staphylococcus	Aerobic spore formers
362	Thx	t2	15	Floor	320	Staphylococcus	Aerobic spore formers
363	Thx	t2	38	Lightbar_above_bed	160	Staphylococcus	Aerobic spore formers
364	Thx	t2	38	Sink	240	Staphylococcus	Aerobic spore formers
365	Thx	t2	39	Bed_remote_control	32	Staphylococcus	Aerobic spore formers
366	Thx	t2	39	Door_handle	80	Staphylococcus	Aerobic spore formers
367	Thx	t2	39	Lightbar_above_bed	240	Staphylococcus	Aerobic spore formers
368	Thx	t2	Alte 313	Door_handle	20	Staphylococcus	Aerobic spore formers
369	Thx	t2	15	Lightbar_above_bed	40	Staphylococcus	Aerobic spore formers
370	Thx	t2	15	Sink	160	Staphylococcus	Aerobic spore formers
371	Thx	t2	15	Toilet_flush_button	240	Staphylococcus	Aerobic spore formers
372	Thx	t2	Alte 313	Lightbar_above_bed	4	Aerobic spore formers
373	Thx	t2	15	Bedside_table	4	Aerobic spore formers
374	Trans	t2	39?	Bed_remote_control	320	Staphylococcus
375	Trans	t2	38?	Sink	Rasen	Staphylococcus
376	Trans	t2	39?	Door_handle	40	Staphylococcus
377	Trans	t2	39?	Floor	40	Staphylococcus
378	Trans	t2	39?	Lightbar_above_bed	80	Staphylococcus
379	Trans	t2	38?	Computer_workstation	120	Staphylococcus
380	Trans	t2	38?	Door_handle	80	Staphylococcus
381	Trans	t2	38?	Floor	40	Staphylococcus
382	Trans	t2	38?	WC/Spülkasten	4	Staphylococcus
383	Trans	t2	15?	Bed_frame	80	Staphylococcus
384	Trans	t2	15?	Bed_remote_control	40	Staphylococcus
385	Trans	t2	15?	Computer_workstation	4	Staphylococcus
386	Trans	t2	15?	Lightbar_above_bed	4	Staphylococcus
387	Trans	t2	38?	Bed_frame	80	Staphylococcus	Aerobic spore formers
388	Trans	t2	38?	Lightbar_above_bed	160	Staphylococcus	Aerobic spore formers
389	Trans	t2	15?	Bedside_table	20	Staphylococcus	Aerobic spore formers
390	Trans	t2	15?	Sink	160	Staphylococcus	Aerobic spore formers
391	Trans	t2	39?	Bedside_table	0	No growth
392	Trans	t2	39?	Computer_workstation	0	No growth
393	Trans	t2	39?	Sink	0	No growth
394	Trans	t2	38?	Bed_remote_control	0	No growth
395	Trans	t2	15?	Door_handle	0	No growth
396	Trans	t2	15?	Floor	0	No growth
397	Trans	t2	15?	WC/Spülkasten	0	No growth
398	Trans	t2	39?	WC/Spülkasten	4	Aerobic spore formers
399	Amb	t3	26	Door_handle	8	Staphylococcus
400	Amb	t3	26	Floor	28	Staphylococcus
401	Amb	t3	26	Sink	4	Staphylococcus
402	Amb	t3	33	Toilet_flush_button	32	Staphylococcus
403	Amb	t3	36	Bed_frame	4	Staphylococcus
404	Amb	t3	29	Bed_remote_control	4	Staphylococcus
405	Amb	t3	29	Computer_workstation	16	Staphylococcus
406	Amb	t3	29	Floor	20	Staphylococcus
407	Amb	t3	36	Lightbar_above_bed	36	Staphylococcus	Aerobic spore formers	Mold
408	Amb	t3	26	Computer_workstation	12	Staphylococcus	Aerobic spore formers
409	Amb	t3	26	Medical_workstation	16	Staphylococcus	Aerobic spore formers
410	Amb	t3	26	Medical_workstation	12	Staphylococcus	Aerobic spore formers
411	Amb	t3	26	OP_lamp	48	Staphylococcus	Aerobic spore formers
412	Amb	t3	33	Door_handle	28	Staphylococcus	Aerobic spore formers
413	Amb	t3	33	Lightbar_above_bed	80	Staphylococcus	Aerobic spore formers
414	Amb	t3	33	Sink	40	Staphylococcus	Aerobic spore formers
415	Amb	t3	33	Sitting_bench	48	Staphylococcus	Aerobic spore formers
416	Amb	t3	36	Bedside_table	44	Staphylococcus	Aerobic spore formers
417	Amb	t3	36	Floor	36	Staphylococcus	Aerobic spore formers
418	Amb	t3	29	Door_handle	12	Staphylococcus	Aerobic spore formers
419	Amb	t3	29	Patient_care_station	28	Staphylococcus	Aerobic spore formers
420	Amb	t3	29	Sink	24	Staphylococcus	Aerobic spore formers
421	Amb	t3	33	Floor	8	Aerobic spore formers
422	Amb	t3	29	Lightbar_above_bed	12	Aerobic spore formers
423	Amb	t3	29	Medical_workstation	4	Aerobic spore formers
424	Gen_Surg	t3	15	Floor	600	Staphylococcus
425	Gen_Surg	t3	15	Haltegriff	320	Staphylococcus
426	Gen_Surg	t3	15	Toilet_flush_button	400	Staphylococcus
427	Gen_Surg	t3	38	Bed_remote_control	8	Staphylococcus
428	Gen_Surg	t3	15	Bed_remote_control	88	Staphylococcus	Staphylococcus aureus
429	Gen_Surg	t3	15	Door_handle	48	Staphylococcus
430	Gen_Surg	t3	15	Sink	72	Staphylococcus
431	Gen_Surg	t3	39	Door_handle	16	Staphylococcus
432	Gen_Surg	t3	39	Haltegriff	120	Staphylococcus
433	Gen_Surg	t3	39	Lightbar_above_bed	140	Staphylococcus
434	Gen_Surg	t3	39	Sink	4	Staphylococcus
435	Gen_Surg	t3	39	Toilet_flush_button	16	Staphylococcus
436	Gen_Surg	t3	39	Computer_workstation	48	Staphylococcus	Aerobic spore formers	Mold
437	Gen_Surg	t3	15	Lightbar_above_bed	360	Staphylococcus	Aerobic spore formers
438	Gen_Surg	t3	38	Bedside_table	48	Staphylococcus	Aerobic spore formers
439	Gen_Surg	t3	15	Bedside_table	240	Staphylococcus	Aerobic spore formers
440	Gen_Surg	t3	39	Bedside_table	80	Staphylococcus	Aerobic spore formers
441	Gen_Surg	t3	39	Floor	48	Staphylococcus	Aerobic spore formers
442	Gen_Surg	t3	38	Door_handle	0	No growth
443	Gen_Surg	t3	38	Toilet_flush_button	0	No growth
444	Gen_Surg	t3	38	Computer_workstation	28	Staphylococcus aureus	Mold
445	Gen_Surg	t3	38	Floor	16	Staphylococcus aureus	Mold
446	Gen_Surg	t3	38	Haltegriff	4	Mold
447	Gen_Surg	t3	38	Lightbar_above_bed	16	Staphylococcus aureus	Mold
448	Gen_Surg	t3	38	Sink	20	Staphylococcus aureus	Mold
449	Gen_Surg	t3	15	Computer_workstation	4	Aerobic spore formers
450	Gen_Surg	t3	39	Bed_remote_control	4	Aerobic spore formers
451	ICU	t3	115	Bed_remote_control	320	Staphylococcus
452	ICU	t3	113	Floor	320	Staphylococcus
453	ICU	t3	111	Bed_frame	24	Staphylococcus
454	ICU	t3	111	Computer_workstation	12	Staphylococcus
455	ICU	t3	115	Floor	8	Staphylococcus
456	ICU	t3	115	Lamp	56	Staphylococcus
457	ICU	t3	115	Pumping_station	4	Staphylococcus
458	ICU	t3	113	Bed_frame	88	staphylococcus
459	ICU	t3	113	Bed_frame	140	Staphylococcus
460	ICU	t3	113	Computer_workstation	4	Staphylococcus
461	ICU	t3	113	Lamp	4	Staphylococcus
462	ICU	t3	113	Pumping_station	8	Staphylococcus
463	ICU	t3	113	Sink	8	Staphylococcus
464	ICU	t3	111	Floor	160	Staphylococcus	Aerobic spore formers
465	ICU	t3	111	Door_handle	72	Staphylococcus	Aerobic spore formers
466	ICU	t3	111	Lamp	64	Staphylococcus	Aerobic spore formers
467	ICU	t3	111	Sink	28	Staphylococcus	Aerobic spore formers
468	ICU	t3	115	Bed_frame	12	Staphylococcus	Aerobic spore formers
469	ICU	t3	115	Door_handle	160	staphylococcus	Aerobic spore formers
470	ICU	t3	113	Bed_remote_control	32	Staphylococcus	Aerobic spore formers
471	ICU	t3	111	Bed_frame	0	No growth
472	ICU	t3	111	Bed_remote_control	0	No growth
473	ICU	t3	111	Pumping_station	0	No growth
474	ICU	t3	115	Computer_workstation	0	No growth
475	ICU	t3	115	Touchscreen	0	No growth
476	ICU	t3	113	Door_handle	0	No growth
477	Thx	t3	38	Toilet_flush_button	480	Staphylococcus
478	Thx	t3	38	Lightbar_above_bed	32	Staphylococcus
479	Thx	t3	39	Door_handle	48	Staphylococcus
480	Thx	t3	39	Haltegriff	32	Staphylococcus
481	Thx	t3	39	Sink	4	Staphylococcus
482	Thx	t3	15	Computer_workstation	16	Staphylococcus
483	Thx	t3	15	Door_handle	12	Staphylococcus
484	Thx	t3	15	Sink	64	Staphylococcus
485	Thx	t3	38	Floor	400	Staphylococcus	Aerobic spore formers	Mold
486	Thx	t3	38	Haltegriff	280	Staphylococcus	Aerobic spore formers	Mold
487	Thx	t3	39	Toilet_flush_button	32	Staphylococcus	Aerobic spore formers	Mold
488	Thx	t3	15	Bedside_table	56	Staphylococcus	Aerobic spore formers	Mold
489	Thx	t3	15	Floor	480	Staphylococcus	Aerobic spore formers
490	Thx	t3	15	Haltegriff	320	Staphylococcus	Mold
491	Thx	t3	38	Bed_remote_control	72	Staphylococcus	Aerobic spore formers
492	Thx	t3	38	Sink	128	Staphylococcus	Aerobic spore formers
493	Thx	t3	39	Computer_workstation	8	Staphylococcus	Aerobic spore formers
494	Thx	t3	39	Floor	80	Staphylococcus	Aerobic spore formers
495	Thx	t3	39	Lightbar_above_bed	20	Staphylococcus	Aerobic spore formers
496	Thx	t3	15	Bed_remote_control	140	Staphylococcus	Aerobic spore formers
497	Thx	t3	15	Lightbar_above_bed	72	Staphylococcus	Aerobic spore formers
498	Thx	t3	38	Bedside_table	0	No growth
499	Thx	t3	39	Bed_remote_control	0	No growth
500	Thx	t3	38	Computer_workstation	8	Aerobic spore formers
501	Thx	t3	38	Door_handle	4	Aerobic spore formers
502	Thx	t3	39	Bedside_table	4	Aerobic spore formers
503	Thx	t3	15	Toilet_flush_button	4	Aerobic spore formers
504	Trans	t3	15	Bed_frame	400	Staphylococcus
505	Trans	t3	15	Bed_remote_control	32	Staphylococcus
506	Trans	t3	15	Bedside_table	8	Staphylococcus
507	Trans	t3	15	Door_handle	16	Staphylococcus
508	Trans	t3	15	Toilet_flush_button	140	Staphylococcus
509	Trans	t3	38	Bed_remote_control	104	Staphylococcus
510	Trans	t3	38	Door_handle	52	Staphylococcus
511	Trans	t3	39	Bed_frame	8	Staphylococcus
512	Trans	t3	39	Bed_remote_control	48	Staphylococcus
513	Trans	t3	39	Door_handle	88	Staphylococcus
514	Trans	t3	39	Floor	180	Staphylococcus
515	Trans	t3	39	Sink	4	Staphylococcus
516	Trans	t3	39	Toilet_flush_button	160	Staphylococcus
517	Trans	t3	15	Lightbar_above_bed	Rasen	Staphylococcus	Aerobic spore formers
518	Trans	t3	38	Floor	400	Staphylococcus	Aerobic spore formers
519	Trans	t3	38	Sink	320	Staphylococcus	Klebsiella pneumoniae
520	Trans	t3	15	Computer_workstation	120	Staphylococcus	Aerobic spore formers
521	Trans	t3	15	Floor	20	Staphylococcus	Aerobic spore formers
522	Trans	t3	15	Sink	180	Staphylococcus	Aerobic spore formers
523	Trans	t3	38	Bedside_table	8	Staphylococcus	Aerobic spore formers
524	Trans	t3	38	Computer_workstation	120	Staphylococcus	Aerobic spore formers
525	Trans	t3	38	Lightbar_above_bed	80	Staphylococcus	Aerobic spore formers
526	Trans	t3	38	Toilet_flush_button	180	Staphylococcus	Aerobic spore formers
527	Trans	t3	39	Bedside_table	32	Staphylococcus	Aerobic spore formers
528	Trans	t3	39	Computer_workstation	8	Staphylococcus	Aerobic spore formers
529	Trans	t3	39	Lightbar_above_bed	240	Staphylococcus	Aerobic spore formers
530	Amb	t4	26	Computer_workstation	4	Staphylococcus
531	Amb	t4	26	Medical_workstation	32	Staphylococcus
532	Amb	t4	26	Medical_workstation	4	Staphylococcus
533	Amb	t4	29	Door_handle	72	Staphylococcus
534	Amb	t4	29	Lightbar_above_bed	56	Staphylococcus
535	Amb	t4	29	Patient_care_station	8	Staphylococcus
536	Amb	t4	29	Sink	32	Staphylococcus
537	Amb	t4	36	Bed_frame	64	Staphylococcus
538	Amb	t4	36	Floor	16	Staphylococcus
539	Amb	t4	33	Floor	4	Staphylococcus
540	Amb	t4	33	Sitting_bench	36	Staphylococcus
541	Amb	t4	26	Sink	200	Staphylococcus	Aerobic spore formers	Acinetobacter Iwoffi
542	Amb	t4	26	Floor	320	Staphylococcus	Aerobic spore formers
543	Amb	t4	33	Lightbar_above_bed	320	Staphylococcus	Aerobic spore formers
544	Amb	t4	26	Bed_frame	24	Staphylococcus	Aerobic spore formers
545	Amb	t4	26	OP_lamp	32	Staphylococcus	Aerobic spore formers
546	Amb	t4	29	Computer_workstation	88	Staphylococcus	Rothia mucilaginosa
547	Amb	t4	29	Floor	12	Staphylococcus	Aerobic spore formers
548	Amb	t4	29	Medical_workstation	24	Staphylococcus	Aerobic spore formers
549	Amb	t4	36	Lightbar_above_bed	28	Staphylococcus	Aerobic spore formers
550	Amb	t4	33	Door_handle	128	Staphylococcus	Aerobic spore formers
551	Amb	t4	33	Sink	8	Staphylococcus	Aerobic spore formers
552	Amb	t4	33	Toilet_flush_button	20	staphylococcus	Aerobic spore formers
553	Amb	t4	26	Door_handle	0	No growth
554	Amb	t4	36	Bedside_table	0	No growth
555	Amb	t4	29	Bed_remote_control	4	Aerobic spore formers
556	Gen_Surg	t4	15	Toilet_flush_button	480	Staphylococcus	Staphylococcus aureus
557	Gen_Surg	t4	15	Bed_remote_control	120	Staphylococcus
558	Gen_Surg	t4	15	Door_handle	80	Staphylococcus
559	Gen_Surg	t4	38	Bed_remote_control	40	Staphylococcus
560	Gen_Surg	t4	38	Computer_workstation	12	Staphylococcus
561	Gen_Surg	t4	38	Sink	16	Staphylococcus
562	Gen_Surg	t4	39	Bed_remote_control	120	Staphylococcus
563	Gen_Surg	t4	39	Bedside_table	200	Staphylococcus
564	Gen_Surg	t4	39	Haltegriff	28	Staphylococcus
565	Gen_Surg	t4	38	Bedside_table	12	Staphylococcus
566	Gen_Surg	t4	15	Computer_workstation	400	Staphylococcus	Aerobic spore formers	Acinetobacter Iwoffi
567	Gen_Surg	t4	15	Floor	480	Staphylococcus	Aerobic spore formers	Pseudomonas putida
568	Gen_Surg	t4	15	Haltegriff	360	Staphylococcus	Aerobic spore formers
569	Gen_Surg	t4	15	Sink	800	Staphylococcus	Aerobic spore formers
570	Gen_Surg	t4	39	Door_handle	400	Staphylococcus	Acinetobacter baumanii
571	Gen_Surg	t4	39	Floor	Rasen	Staphylococcus	Aerobic spore formers
572	Gen_Surg	t4	39	Lightbar_above_bed	Rasen	Staphylococcus	Aerobic spore formers
573	Gen_Surg	t4	15	Bedside_table	180	Staphylococcus	Aerobic spore formers
574	Gen_Surg	t4	15	Lightbar_above_bed	144	Staphylococcus	Aerobic spore formers
575	Gen_Surg	t4	38	Bedside_table	88	Staphylococcus	Aerobic spore formers
576	Gen_Surg	t4	38	Door_handle	56	Staphylococcus	Aerobic spore formers
577	Gen_Surg	t4	38	Floor	72	Staphylococcus	Mold
578	Gen_Surg	t4	38	Haltegriff	120	Staphylococcus	Aerobic spore formers
579	Gen_Surg	t4	38	Lightbar_above_bed	240	Staphylococcus	Mold
580	Gen_Surg	t4	39	Computer_workstation	80	Staphylococcus	Aerobic spore formers
581	Gen_Surg	t4	39	Sink	72	Staphylococcus	Aerobic spore formers
582	Gen_Surg	t4	38	Toilet_flush_button	0	No growth
583	Gen_Surg	t4	39	Toilet_flush_button	0	No growth
584	ICU	t4	11	Bed_frame	360	Staphylococcus
585	ICU	t4	11	Door_handle	320	Staphylococcus
586	ICU	t4	113	Door_handle	120	Staphylococcus
587	ICU	t4	113	Floor	56	Staphylococcus
588	ICU	t4	113	Lamp	20	Staphylococcus
589	ICU	t4	113	Sink	4	Staphylococcus
590	ICU	t4	11	Bed_frame	48	Staphylococcus
591	ICU	t4	11	Computer_workstation	20	Staphylococcus
592	ICU	t4	11	Floor	72	Staphylococcus
593	ICU	t4	115	Floor	20	Staphylococcus
594	ICU	t4	11	Lamp	88	Staphylococcus	Aerobic spore formers
595	ICU	t4	11	Sink	24	Staphylococcus	Aerobic spore formers
596	ICU	t4	115	Lamp	120	Staphylococcus	Aerobic spore formers
597	ICU	t4	113	Computer_workstation	0	No growth
598	ICU	t4	113	Pumping_station	0	No growth
599	ICU	t4	11	Bed_remote_control	0	No growth
600	ICU	t4	115	Bed_frame	0	No growth
601	ICU	t4	115	Bed_frame	0	No growth
602	ICU	t4	115	Bed_remote_control	0	No growth
603	ICU	t4	115	Computer_workstation	0	No growth
604	ICU	t4	115	Pumping_station	0	No growth
605	ICU	t4	115	Door_handle	4	Aerobic spore formers
606	ICU	t4	11	Pumping_station	4	Aerobic spore formers
607	Thx	t4	38	Toilet_flush_button	600	Staphylococcus
608	Thx	t4	38	Bed_remote_control	240	Staphylococcus
609	Thx	t4	38	Bedside_table	12	Staphylococcus
610	Thx	t4	38	Computer_workstation	12	Staphylococcus
611	Thx	t4	38	Door_handle	60	Staphylococcus
612	Thx	t4	38	Toilet_flush_button	8	Staphylococcus
613	Thx	t4	38	Bed_remote_control	96	Staphylococcus
614	Thx	t4	38	Bedside_table	36	Staphylococcus
615	Thx	t4	38	Door_handle	80	Staphylococcus
616	Thx	t4	38	Floor	160	Staphylococcus
617	Thx	t4	38	Lightbar_above_bed	28	Staphylococcus
618	Thx	t4	39	Haltegriff	4	Staphylococcus
619	Thx	t4	39	Door_handle	88	Staphylococcus
620	Thx	t4	39	Haltegriff	4	Staphylococcus
621	Thx	t4	39	Door_handle	88	Staphylococcus
622	Thx	t4	38	Lightbar_above_bed	320	Staphylococcus	Aerobic spore formers	Mold
623	Thx	t4	38	Toilet_flush_button_PMA	240	Staphylococcus	Aerobic spore formers	Mold
624	Thx	t4	39	Sink	48	Staphylococcus	Aerobic spore formers	Mold
625	Thx	t4	39	Sink	48	Staphylococcus	Aerobic spore formers	Mold
626	Thx	t4	38	Haltegriff	Rasen	Staphylococcus	Proteus mirrabilis
627	Thx	t4	38	Sink	400	Staphylococcus	Aerobic spore formers
628	Thx	t4	38	Floor	160	Staphylococcus	Aerobic spore formers
629	Thx	t4	38	Sink	240	Staphylococcus	Aerobic spore formers
630	Thx	t4	39	Floor	240	Staphylococcus	Aerobic spore formers
631	Thx	t4	39	Lightbar_above_bed	32	Staphylococcus	Aerobic spore formers
632	Thx	t4	39	Floor	240	Staphylococcus	Aerobic spore formers
633	Thx	t4	39	Lightbar_above_bed	32	Staphylococcus	Aerobic spore formers
634	Thx	t4	39	Computer_workstation	8	Aerobic spore formers
635	Thx	t4	39	Toilet_flush_button	4	Aerobic spore formers
636	Thx	t4	39	Computer_workstation	8	Aerobic spore formers
637	Thx	t4	39	Toilet_flush_button	4	Aerobic spore formers
638	Trans	t4	39	Bed_remote_control	4	Staphylococcus
639	Trans	t4	39	Bedside_table	16	Staphylococcus
640	Trans	t4	39	Computer_workstation	60	Staphylococcus
641	Trans	t4	38	Bedside_table	24	Staphylococcus
642	Trans	t4	15	Bed_frame	60	Staphylococcus
643	Trans	t4	15	Toilet_flush_button	40	Staphylococcus	Aerobic spore formers	Rosemonas mucosa
644	Trans	t4	39	Bed_frame	56	Staphylococcus	Aerobic spore formers
645	Trans	t4	39	Floor	64	Staphylococcus	Aerobic spore formers
646	Trans	t4	39	Lightbar_above_bed	140	Staphylococcus	Aerobic spore formers
647	Trans	t4	39	Sink	92	Staphylococcus	Aerobic spore formers
648	Trans	t4	39	Toilet_flush_button	120	Staphylococcus	Aerobic spore formers
649	Trans	t4	38	Bed_remote_control	24	Staphylococcus	Aerobic spore formers
650	Trans	t4	38	Door_handle	20	Staphylococcus	Aerobic spore formers
651	Trans	t4	38	Floor	80	Staphylococcus	Aerobic spore formers
652	Trans	t4	38	Lightbar_above_bed	100	Staphylococcus	Aerobic spore formers
653	Trans	t4	38	Sink	48	Staphylococcus	Aerobic spore formers
654	Trans	t4	38	Toilet_flush_button	60	Staphylococcus	Aerobic spore formers
655	Trans	t4	15	Bed_remote_control	160	Staphylococcus	Aerobic spore formers
656	Trans	t4	15	Bedside_table	100	Staphylococcus	Aerobic spore formers
657	Trans	t4	15	Computer_workstation	80	Staphylococcus	Aerobic spore formers
658	Trans	t4	15	Door_handle	120	Staphylococcus	Aerobic spore formers
659	Trans	t4	15	Floor	80	Staphylococcus	Aerobic spore formers
660	Trans	t4	15	Lightbar_above_bed	120	Staphylococcus	Aerobic spore formers
661	Trans	t4	15	Sink	56	Staphylococcus	Aerobic spore formers
662	Trans	t4	39	Door_handle	4	Aerobic spore formers
663	Trans	t4	38	Bed_frame	8	Aerobic spore formers
664	Trans	t4	38	Computer_workstation	4	Aerobic spore formers
665	Amb	t5	29	Bed_frame	88	Staphylococcus
666	Amb	t5	29	Computer_workstation	80	Staphylococcus
667	Amb	t5	29	Floor	40	Staphylococcus
668	Amb	t5	29	Lightbar_above_bed	16	Staphylococcus
669	Amb	t5	29	Medical_workstation	20	Staphylococcus
670	Amb	t5	29	Patient_care_station	108	Staphylococcus
671	Amb	t5	29	Sink	220	Staphylococcus	Staphylococcus epidermidis
672	Amb	t5	36	Bedside_table	4	Staphylococcus
673	Amb	t5	36	Lightbar_above_bed	20	Staphylococcus
674	Amb	t5	33	Door_handle	160	Staphylococcus
675	Amb	t5	26	OP_lamp	20	Staphylococcus	Aerobic spore formers	Mold
676	Amb	t5	33	Sink	180	Staphylococcus	Aerobic spore formers	Staphylococcus pasteuri
677	Amb	t5	33	Toilet_flush_button	32	Staphylococcus	Aerobic spore formers	Staphylococcus warneri
678	Amb	t5	26	Floor	68	Staphylococcus	Aerobic spore formers
679	Amb	t5	26	Sink	80	Staphylococcus	Aerobic spore formers
680	Amb	t5	36	Floor	56	Staphylococcus	Aerobic spore formers
681	Amb	t5	33	Floor	40	Staphylococcus	Aerobic spore formers
682	Amb	t5	33	Lightbar_above_bed	220	Staphylococcus	Aerobic spore formers
683	Amb	t5	33	Sitting_bench	260	Staphylococcus	Aerobic spore formers
684	Amb	t5	26	Computer_workstation	0	No growth
685	Amb	t5	26	Medical_workstation	0	No growth
686	Amb	t5	26	Medical_workstation	0	No growth
687	Amb	t5	29	Bed_remote_control	0	No growth
688	Amb	t5	29	Door_handle	0	No growth
689	Amb	t5	36	Bed_frame	0	No growth
690	Amb	t5	26	Door_handle	4	Aerobic spore formers
691	Gen_Surg	t5	39	Bed_remote_control	320	Staphylococcus
692	Gen_Surg	t5	15	Bedside_table	48	Staphylococcus
693	Gen_Surg	t5	15	Sink	28	Staphylococcus
694	Gen_Surg	t5	38	Door_handle	120	Staphylococcus
695	Gen_Surg	t5	38	Medical_workstation	56	Staphylococcus
696	Gen_Surg	t5	38	Pillow	32	Staphylococcus
697	Gen_Surg	t5	38	Toilet_flush_button	8	Staphylococcus
698	Gen_Surg	t5	39	Bedside_table	80	Staphylococcus
699	Gen_Surg	t5	39	Lightbar_above_bed	8	Staphylococcus
700	Gen_Surg	t5	39	Toilet_flush_button	240	Staphylococcus
701	Gen_Surg	t5	15	Bed_remote_control	400	Staphylococcus	Aerobic spore formers
702	Gen_Surg	t5	15	Floor	320	Staphylococcus	Aerobic spore formers
703	Gen_Surg	t5	15	Pillow	320	Staphylococcus	Aerobic spore formers
704	Gen_Surg	t5	39	Floor	400	Staphylococcus	Aerobic spore formers
705	Gen_Surg	t5	39	Medical_workstation	320	Staphylococcus	Aerobic spore formers
706	Gen_Surg	t5	15	Door_handle	28	Staphylococcus	Aerobic spore formers
707	Gen_Surg	t5	15	Lightbar_above_bed	20	Staphylococcus	Aerobic spore formers
708	Gen_Surg	t5	15	Medical_workstation	240	Staphylococcus	Aerobic spore formers
709	Gen_Surg	t5	15	Toilet_flush_button	48	Staphylococcus	Aerobic spore formers
710	Gen_Surg	t5	38	Bed_remote_control	240	Staphylococcus	Aerobic spore formers
711	Gen_Surg	t5	38	Floor	28	Staphylococcus	Mold
712	Gen_Surg	t5	38	Lightbar_above_bed	36	Staphylococcus	Mold
713	Gen_Surg	t5	39	Door_handle	240	Staphylococcus	Aerobic spore formers
714	Gen_Surg	t5	39	Pillow	120	Staphylococcus	Aerobic spore formers
715	Gen_Surg	t5	39	Sink	76	Staphylococcus	Aerobic spore formers
716	Gen_Surg	t5	38	Sink	0	No growth
717	Gen_Surg	t5	38	Bedside_table	8	Aerobic spore formers
718	ICU	t5	113	Computer_workstation	16	Staphylococcus
719	ICU	t5	113	Sink	40	Staphylococcus
720	ICU	t5	111	Computer_workstation	16	Staphylococcus
721	ICU	t5	111	Bed_frame	56	Staphylococcus	Aerobic spore formers	Microbacterium paraoxydans
722	ICU	t5	111	Pumping_station	40	Staphylococcus	Aerobic spore formers	Moraxella osloensis
723	ICU	t5	113	Floor	136	Staphylococcus	Aerobic spore formers
724	ICU	t5	111	Bed_frame	88	Staphylococcus	Aerobic spore formers
725	ICU	t5	111	Bed_remote_control	28	Staphylococcus	Aerobic spore formers
726	ICU	t5	111	Door_handle	16	Staphylococcus	Aerobic spore formers
727	ICU	t5	111	Floor	100	Staphylococcus	Aerobic spore formers
728	ICU	t5	111	Lamp	68	Staphylococcus	Aerobic spore formers
729	ICU	t5	111	Sink	12	Staphylococcus	Aerobic spore formers
730	ICU	t5	113	Bed_frame	0	No growth
731	ICU	t5	113	Door_handle	0	No growth
732	ICU	t5	113	Lamp	0	No growth
733	ICU	t5	113	Pumping_station	0	No growth
734	ICU	t5	113	Bed_frame	4	Aerobic spore formers
735	ICU	t5	113	Bed_remote_control	8	Aerobic spore formers
736	ICU	t5	115	Bed_frame	16	Staphylococcus
737	ICU	t5	115	Floor	200	Staphylococcus	Aerobic spore formers
738	ICU	t5	115	Lamp	64	Staphylococcus	Aerobic spore formers
739	ICU	t5	115	Pumping_station	40	Staphylococcus	Aerobic spore formers
740	ICU	t5	115	Bed_frame	0	No growth
741	ICU	t5	115	Touchscreen	0	No growth
742	ICU	t5	115	Bed_remote_control	40	Aerobic spore formers
743	ICU	t5	115	Computer_workstation	4	Aerobic spore formers
744	ICU	t5	115	Door_handle	4	Aerobic spore formers
745	Thx	t5	15	Bed_remote_control	5	Staphylococcus
746	Thx	t5	15	Lightbar_above_bed	16	Staphylococcus
747	Thx	t5	15	Pillow	56	Staphylococcus
748	Thx	t5	39	Medical_workstation	12	Staphylococcus
749	Thx	t5	39	Sink	4	Staphylococcus
750	Thx	t5	38	Bed_remote_control	200	Staphylococcus
751	Thx	t5	38	Door_handle	4	Staphylococcus
752	Thx	t5	38	Floor	88	Staphylococcus
753	Thx	t5	38	Lightbar_above_bed	4	Staphylococcus
754	Thx	t5	38	Pillow	20	Staphylococcus
755	Thx	t5	38	Toilet_flush_button	120	Staphylococcus
756	Thx	t5	15	Floor	48	Staphylococcus	Aerobic spore formers	Mold
757	Thx	t5	39	Bedside_table	140	Staphylococcus	Aerobic spore formers	Mold
758	Thx	t5	15	Bedside_table	12	Staphylococcus	Aerobic spore formers
759	Thx	t5	15	Sink	240	Staphylococcus	Aerobic spore formers
760	Thx	t5	15	Toilet_flush_button	80	Staphylococcus	Aerobic spore formers
761	Thx	t5	39	Bed_remote_control	12	Staphylococcus	Aerobic spore formers
762	Thx	t5	39	Floor	48	Staphylococcus	Aerobic spore formers
763	Thx	t5	39	Pillow	48	Staphylococcus	Aerobic spore formers
764	Thx	t5	39	Door_handle	0	No growth
765	Thx	t5	39	Toilet_flush_button	0	No growth
766	Thx	t5	38	Sink	0	No growth
767	Thx	t5	15	Door_handle	4	Aerobic spore formers
768	Thx	t5	15	Medical_workstation	4	Mold
769	Thx	t5	39	Lightbar_above_bed	4	Mold
770	Thx	t5	38	Bedside_table	8	Aerobic spore formers
771	Trans	t5	38	Door_handle	16	Staphylococcus
772	Trans	t5	38	Sink	32	Staphylococcus
773	Trans	t5	15	Bed_frame	12	Staphylococcus
774	Trans	t5	15	Door_handle	32	Staphylococcus
775	Trans	t5	39	Floor	320	Staphylococcus	Aerobic spore formers	Staphylococcus haemolyticus
776	Trans	t5	38	Floor	280	Staphylococcus	Aerobic spore formers	Staphylococcus haemolyticus
777	Trans	t5	38	Lightbar_above_bed	88	Staphylococcus	Aerobic spore formers	Mold
778	Trans	t5	38	Toilet_flush_button	120	Staphylococcus	Aerobic spore formers	Corynebacterium tuberculostearicum
779	Trans	t5	39	Computer_workstation	48	Staphylococcus	Aerobic spore formers	Mold
780	Trans	t5	39	Lightbar_above_bed	100	Staphylococcus	Aerobic spore formers	Staphylococcus epidermidis
781	Trans	t5	39	Toilet_flush_button	60	Staphylococcus	Aerobic spore formers	Enterococcus faecium
782	Trans	t5	15	Computer_workstation	60	Staphylococcus	Aerobic spore formers	Mold
783	Trans	t5	15	Floor	280	Staphylococcus	Aerobic spore formers	Mold
784	Trans	t5	38	Computer_workstation	80	Staphylococcus	Aerobic spore formers
785	Trans	t5	39	Door_handle	40	Staphylococcus	Aerobic spore formers
786	Trans	t5	15	Bed_remote_control	80	Staphylococcus	Aerobic spore formers
787	Trans	t5	15	Bedside_table	12	Staphylococcus	Aerobic spore formers
788	Trans	t5	15	Sink	12	Staphylococcus	Aerobic spore formers
789	Trans	t5	38	Bedside_table	0	No growth
790	Trans	t5	39	Bedside_table	0	No growth
791	Trans	t5	39	Sink	0	No growth
792	Trans	t5	15	Toilet_flush_button	0	No growth
793	Trans	t5	15	Lightbar_above_bed	40	Aerobic spore formers
794	Amb	t6	33	Toilet_flush_button	16	Staphylococcus
795	Amb	t6	26	Medical_workstation	16	Staphylococcus
796	Amb	t6	29	Lightbar_above_bed	60	Staphylococcus
797	Amb	t6	29	Sink	8	Staphylococcus
798	Amb	t6	29	Computer_workstation	800	Staphylococcus	Aerobic spore formers	Staphylococcus aureus
799	Amb	t6	29	Door_handle	300	Staphylococcus	Aerobic spore formers	Staphylococcus aureus
800	Amb	t6	26	Medical_workstation	76	Staphylococcus	Aerobic spore formers	Mold
801	Amb	t6	29	Medical_workstation	72	Staphylococcus	Aerobic spore formers	Staphylococcus aureus
802	Amb	t6	33	Floor	800	Staphylococcus	Aerobic spore formers
803	Amb	t6	33	Lightbar_above_bed	400	Staphylococcus	Aerobic spore formers
804	Amb	t6	33	Door_handle	160	Staphylococcus	Aerobic spore formers
805	Amb	t6	33	Sink	260	Staphylococcus	Aerobic spore formers
806	Amb	t6	33	Sitting_bench	240	Staphylococcus	Aerobic spore formers
807	Amb	t6	26	Computer_workstation	72	Staphylococcus	Aerobic spore formers
808	Amb	t6	26	Floor	100	Staphylococcus	Aerobic spore formers
809	Amb	t6	26	OP_lamp	100	Staphylococcus	Aerobic spore formers
810	Amb	t6	29	Bed_frame	32	Staphylococcus	Aerobic spore formers
811	Amb	t6	29	Bed_remote_control	280	Staphylococcus	Aerobic spore formers
812	Amb	t6	29	Floor	32	Staphylococcus	Aerobic spore formers
813	Amb	t6	29	Patient_care_station	100	Staphylococcus	Aerobic spore formers
814	Amb	t6	36	Bed_frame	40	Staphylococcus	Aerobic spore formers
815	Amb	t6	36	Bedside_table	48	Staphylococcus	Aerobic spore formers
816	Amb	t6	36	Floor	60	Staphylococcus	Aerobic spore formers
817	Amb	t6	36	Lightbar_above_bed	80	Staphylococcus	Aerobic spore formers
818	Amb	t6	26	Door_handle	0	No growth
819	Amb	t6	26	Sink	0	No growth
820	Gen_Surg	t6	38	Bedside_table	8	Staphylococcus
821	Gen_Surg	t6	38	Door_handle	8	Staphylococcus
822	Gen_Surg	t6	39	Bedside_table	20	Staphylococcus
823	Gen_Surg	t6	39	Medical_workstation	4	Staphylococcus
824	Gen_Surg	t6	39	Pillow	160	Staphylococcus
825	Gen_Surg	t6	39	Toilet_flush_button	12	Staphylococcus
826	Gen_Surg	t6	15	Bed_remote_control	40	Staphylococcus
827	Gen_Surg	t6	15	Door_handle	40	Staphylococcus
828	Gen_Surg	t6	15	Sink	40	Staphylococcus
829	Gen_Surg	t6	15	Toilet_flush_button	80	Staphylococcus
830	Gen_Surg	t6	15	Floor	800	Staphylococcus	Aerobic spore formers	Mold
831	Gen_Surg	t6	38	Bed_remote_control	40	Staphylococcus	Aerobic spore formers	Pseudomonas aeruginosa
832	Gen_Surg	t6	38	direkte_Patientenumgebung	80	Staphylococcus	Aerobic spore formers	Staphylococcus aureus	Acinetobacter calcoacet./baumannii comp.
833	Gen_Surg	t6	38	Medical_workstation	32	Staphylococcus	Aerobic spore formers	Mold
834	Gen_Surg	t6	38	Sink	32	Staphylococcus	Aerobic spore formers	Cronobacter sakazakii
835	Gen_Surg	t6	15	Bedside_table	32	Staphylococcus	Aerobic spore formers	Mold
836	Gen_Surg	t6	15	direkte_Patientenumgebung	160	Staphylococcus	Aerobic spore formers	Mold
837	Gen_Surg	t6	39	Bed_remote_control	400	Staphylococcus	Aerobic spore formers
838	Gen_Surg	t6	38	Floor	120	Staphylococcus	Aerobic spore formers
839	Gen_Surg	t6	38	Pillow	20	Staphylococcus	Aerobic spore formers
840	Gen_Surg	t6	39	direkte_Patientenumgebung	36	Staphylococcus	Aerobic spore formers
841	Gen_Surg	t6	39	Floor	240	Staphylococcus	Aerobic spore formers
842	Gen_Surg	t6	15	Pillow	200	Staphylococcus	Aerobic spore formers
843	Gen_Surg	t6	38	Toilet_flush_button	0	No growth
844	Gen_Surg	t6	39	Door_handle	0	No growth
845	Gen_Surg	t6	39	Sink	0	No growth
846	Gen_Surg	t6	15	Medical_workstation	0	No growth
847	ICU	t6	111	Door_handle	4	Staphylococcus
848	ICU	t6	111	Pillow	12	Staphylococcus
849	ICU	t6	115	Computer_workstation	16	Staphylococcus
850	ICU	t6	115	Pillow	16	Staphylococcus
851	ICU	t6	115	Sink	12	Staphylococcus
852	ICU	t6	113	Lamp	16	Staphylococcus
853	ICU	t6	115	Pumping_station	8	Staphylococcus
854	ICU	t6	113	Pumping_station	36	Staphylococcus
855	ICU	t6	113	Sink	20	Staphylococcus
856	ICU	t6	111	Floor	56	Staphylococcus	Aerobic spore formers	Corynebacterium tuberculostearicum
857	ICU	t6	115	Floor	88	Staphylococcus	Aerobic spore formers	Enterococcus faecium
858	ICU	t6	113	Floor	48	Staphylococcus	Aerobic spore formers	Paracoccus yeeii
859	ICU	t6	111	Computer_workstation	8	Staphylococcus	Aerobic spore formers
860	ICU	t6	111	Lamp	8	Staphylococcus	Aerobic spore formers
861	ICU	t6	111	Sink	48	Staphylococcus	Aerobic spore formers
862	ICU	t6	113	Bed_remote_control	20	Staphylococcus	Bacillus circulans
863	ICU	t6	113	Door_handle	68	Staphylococcus	Aerobic spore formers
864	ICU	t6	111	Bed_frame	0	No growth
865	ICU	t6	111	Bed_remote_control	0	No growth
866	ICU	t6	111	Pumping_station	0	No growth
867	ICU	t6	115	Bed_frame	0	No growth
868	ICU	t6	115	Bed_remote_control	0	No growth
869	ICU	t6	115	Lamp	0	No growth
870	ICU	t6	113	Bed_frame	0	No growth
871	ICU	t6	113	Computer_workstation	0	No growth
872	ICU	t6	113	Pillow	0	No growth
873	ICU	t6	115	Door_handle	8	Aerobic spore formers
874	Thx	t6	38	Sink	800	Staphylococcus
875	Thx	t6	39	Floor	800	Staphylococcus
876	Thx	t6	15	Bed_remote_control	32	Staphylococcus
877	Thx	t6	15	Bedside_table	40	Staphylococcus
878	Thx	t6	15	Door_handle	20	Staphylococcus
879	Thx	t6	15	Sink	240	Staphylococcus
880	Thx	t6	15	Toilet_flush_button	80	Staphylococcus
881	Thx	t6	38	Bed_remote_control	48	Staphylococcus
882	Thx	t6	38	Pillow	120	Staphylococcus
883	Thx	t6	39	Bedside_table	48	Staphylococcus
884	Thx	t6	39	Door_handle	20	Staphylococcus
885	Thx	t6	39	Pillow	40	Staphylococcus
886	Thx	t6	39	Sink	36	Staphylococcus
887	Thx	t6	39	Toilet_flush_button	12	Staphylococcus
888	Thx	t6	38	Floor	320	staphylococcus	Aerobic spore formers	Mold
889	Thx	t6	15	Lightbar_above_bed	152	Staphylococcus	Aerobic spore formers	Mold
890	Thx	t6	38	Bedside_table	240	Staphylococcus	Aerobic spore formers	Mold
891	Thx	t6	39	Medical_workstation	16	Staphylococcus	Aerobic spore formers	Mold
892	Thx	t6	15	Floor	400	Staphylococcus	Aerobic spore formers
893	Thx	t6	15	Medical_workstation	48	Staphylococcus	Mold
894	Thx	t6	15	Pillow	72	Staphylococcus	Acinetobacter Iwoffi
895	Thx	t6	38	Toilet_flush_button	72	Staphylococcus	Aerobic spore formers
896	Thx	t6	39	Bed_remote_control	88	Staphylococcus	Aerobic spore formers
897	Thx	t6	39	direkte_Patientenumgebung	120	Staphylococcus	Aerobic spore formers
898	Thx	t6	38	Door_handle	0	No growth
899	Thx	t6	38	direkte_Patientenumgebung	4	Aerobic spore formers
